# Supplementary material for: Pleiotropic alterations in gene expression in Latin American Fasciola hepatica isolates with different susceptibility to drugs
Source: Parasit Vectors. 2018 Jan 24;11:56. doi: 10.1186/s13071-017-2553-2 (PMC5781333; doi:10.1186/s13071-017-2553-2)
Supplement: Supplementary file 1 — General data processing overview. (XLSX 10 kb) [file 13071_2017_2553_MOESM1_ESM.xlsx]

## Sheet: STable1 Data Processing
Supplementary Table 1. General data processing overview
	Total reads	Filtered reads	Mapped reads	% Mapped reads	Genes w/ hits	% Genes w/ hits
Cajamarca 1	14763418	14755404	13757892	89.9	15035	86.2
Cajamarca 2	17971374	17962102	15547934
Cenapa 1	20413396	20402646	19203132	94.7	15973	91.58
Cenapa 2	21968914	21958152	20908797
Rubino 1	22281854	22268774	20784561	93.2	15444	88.54
Rubino 2	20105596	20094060	18692651
