# Supplementary material for: Pleiotropic alterations in gene expression in Latin American Fasciola hepatica isolates with different susceptibility to drugs
Source: Parasit Vectors. 2018 Jan 24;11:56. doi: 10.1186/s13071-017-2553-2 (PMC5781333; doi:10.1186/s13071-017-2553-2)
Supplement: Supplementary file 4 — Top 20 upregulated (a) and downregulated (b) genes for each pairwise comparison. (XLSX 16 kb) [file 13071_2017_2553_MOESM4_ESM.xlsx]

## Sheet: STable2 Top20 DEG
Supplementary Table 2. Top 20 upregulated (a) and downregulated (b) genes for each pairwise comparison.
For each table a green (upregulated) or red (downregulated) gradient shows higher to lower fold change (FDR < 0.05).
a
Upregulated	Cajamarca vs Cenapa	Rubino vs Cenapa	Cajamarca vs Rubino	Annotation (InterPro Domains)
	Fold Change (log2)
BN1106_s10369B000016		4.23652		NA
BN1106_s1110B000106	5.34326		6.82832	CUB domain
BN1106_s11179B000023	3.99226	2.98445		Peptidase C1A Proteinase inhibitor I29, cathepsin propeptide
BN1106_s11529B000037			3.90906	NA
BN1106_s12584B000012	3.43131		5.02017	NA
BN1106_s12662B000010		3.40872		NA
BN1106_s1372B000435			4.63092	NA
BN1106_s1385B000134		3.17027		NA
BN1106_s14460B000004	4.11494			NA
BN1106_s1447B000143	4.47052			NA
BN1106_s1641B000197	4.3831	5.93639		NA
BN1106_s16528B000007		3.01681		NA
BN1106_s16742B000004			3.95626	NA
BN1106_s172B000191		3.76758		NA
BN1106_s17622B000002			5.13388	CUB domain
BN1106_s1974B000315		3.92262		NA
BN1106_s1992B000038	3.31288			NA
BN1106_s2929B000221			5.12252	NA
BN1106_s3046B000073		3.54262		NA
BN1106_s3160B000103		3.27634		NA
BN1106_s3536B000078		4.86499		Cysteine peptidase, cysteine active site Peptidase C1A, papain C-terminal Peptidase C1A Proteinase inhibitor I29, cathepsin propeptide Cysteine peptidase, asparagine active site
BN1106_s3557B000354	3.72021			NA
BN1106_s3724B000068			3.8511	NA
BN1106_s3996B000065			4.07821	NA
BN1106_s4024B000071		3.68388		NA
BN1106_s4223B000091	3.43662	3.9326		Peptidase C13, legumain
BN1106_s4223B000092	3.28917	3.95599		NA
BN1106_s4459B000046	4.99396	5.44848		NA
BN1106_s4579B000171	4.13365			NA
BN1106_s4618B000050		3.02247		Serpin family Serpin, conserved site Serpin domain
BN1106_s4636B000039	5.10151	3.38069		Cysteine peptidase, cysteine active site Peptidase C1A, papain C-terminal Peptidase C1A Proteinase inhibitor I29, cathepsin propeptide Cysteine peptidase, histidine active site Cysteine peptidase, asparagine active site
BN1106_s4774B000047			4.0857	NA
BN1106_s4834B000051			4.09181	NA
BN1106_s488B000423			5.00296	NA
BN1106_s502B000345	3.93483			NA
BN1106_s502B000347	3.26557			NA
BN1106_s546B000531		4.30627		NA
BN1106_s5627B000033			3.86661	NA
BN1106_s5774B000061		3.86059		Zinc finger, PHD-type Zinc finger, FYVE/PHD-type Zinc finger, RING/FYVE/PHD-type
BN1106_s625B000168	4.06296		5.20447	Tetraspanin, EC2 domain Tetraspanin/Peripherin CD81 antigen, large extracellular loop domain
BN1106_s625B000176	4.43904		4.55064	NA
BN1106_s6720B000015			4.0731	NA
BN1106_s7463B000031	4.61441		7.1354	NA
BN1106_s7782B000026			4.10116	NA
BN1106_s8038B000016	5.99042	4.34544		CUB domain
BN1106_s885B000252			4.2568	NA
BN1106_s9797B000035	3.64344		5.11357	NA
b
Downregulated	Cajamarca vs Cenapa	Rubino vs Cenapa	Cajamarca vs Rubino	Annotation (InterPro Domains)
	Fold Change (log2)
BN1106_s10114B000037		-3.21914		NA
BN1106_s1043B000211		-2.77455		Dpy-30 motif
BN1106_s1076B000669	-4.39371			NA
BN1106_s1117B000438		-3.08162		NA
BN1106_s1145B000173		-3.36818		NA
BN1106_s1237B000186			-5.21069	Protein kinase domain Serine/threonine/dual specificity protein kinase, catalytic domain Protein kinase-like domain
BN1106_s1274B000227			-5.22877	NA
BN1106_s1366B000155	-4.34829			NA
BN1106_s1406B000208		-2.70176		Domain of unknown function DUF4200
BN1106_s1492B000514			-5.53055	EF-hand domain EF-hand domain pair
BN1106_s1610B000083	-4.33902			Proteasome activator pa28, N-terminal domain Proteasome activator pa28, C-terminal domain Proteasome activator pa28
BN1106_s1748B000163	-4.28946			NA
BN1106_s176B000283		-3.32603		NA
BN1106_s189B000730		-2.73803		Leucine-rich repeat, ribonuclease inhibitor subtype Leucine-rich repeat domain, L domain-like
BN1106_s2071B000147			-5.36009	NA
BN1106_s2120B000174			-5.64298	Tubulin Alpha tubulin Tubulin/FtsZ, GTPase domain Tubulin/FtsZ, C-terminal Tubulin, conserved site Tubulin/FtsZ, 2-layer sandwich domain Tubulin, C-terminal
BN1106_s2141B000077	-4.36631			PDZ domain
BN1106_s2369B000082			-5.24914	NA
BN1106_s264B000224	-4.52376			NA
BN1106_s2664B000146	-6.20503		-5.67986	NA
BN1106_s2664B000163	-4.22677			NA
BN1106_s2720B000073	-4.76648			NA
BN1106_s2724B000075	-4.24561			NA
BN1106_s29B000550		-3.50601		NA
BN1106_s3165B000077	-4.49706		-5.93792	NA
BN1106_s3171B000155		-2.71019		NA
BN1106_s3238B000042			-5.20451	NA
BN1106_s3358B000106	-4.18998			Peptidase C13, legumain
BN1106_s3361B000057		-3.17322		NA
BN1106_s3569B000117			-5.37482	NA
BN1106_s4099B000076	-4.15222			NA
BN1106_s4357B000130			-5.50437	NA
BN1106_s4631B000092		-3.66165		NA
BN1106_s4774B000046			-5.43503	NA
BN1106_s488B000423		-3.99438		Zinc finger, C2H2 Zinc finger, C2H2-like Teashirt family
BN1106_s508B000670	-4.20388			Zinc finger, C2H2 Zinc finger C2H2-type/integrase DNA-binding domain Zinc finger, C2H2-like Zinc finger, double-stranded RNA binding
BN1106_s508B000671	-4.37107			Pumilio RNA-binding repeat Armadillo-like helical Armadillo-type fold Pumilio homology domain
BN1106_s5169B000148			-5.57576	NA
BN1106_s5208B000022		-3.51643		NA
BN1106_s5245B000187			-5.16013	Protein kinase domain Serine/threonine/dual specificity protein kinase, catalytic domain 2-5-oligoadenylate synthetase, N-terminal Serine/threonine-protein kinase, active site Protein kinase-like domain
BN1106_s5399B000022		-2.82652		NA
BN1106_s553B000160			-5.32419	CUB domain
BN1106_s57B000156		-2.89473		NA
BN1106_s5871B000066	-5.56988			NA
BN1106_s6393B000030	-4.21842			NA
BN1106_s646B000221	-4.11874			NA
BN1106_s654B000241			-5.16047	Phox/Bem1p
BN1106_s6635B000017		-3.44053		NA
BN1106_s6649B000131		-2.74336		NA
BN1106_s6720B000015		-3.539		NA
BN1106_s6821B000027		-3.0114		NA
BN1106_s707B000551			-5.61586	NA
BN1106_s758B000544			-5.22544	NA
BN1106_s81B000694	-4.56342			Immunoglobulin subtype Immunoglobulin-like domain
BN1106_s885B000252		-4.17836		von Willebrand factor, type A
BN1106_s8B000463	-4.20609			NA
BN1106_s934B000323			-5.25881	NA
BN1106_s9355B000010			-5.53176	NA
