# Supplementary material for: Pleiotropic alterations in gene expression in Latin American Fasciola hepatica isolates with different susceptibility to drugs
Source: Parasit Vectors. 2018 Jan 24;11:56. doi: 10.1186/s13071-017-2553-2 (PMC5781333; doi:10.1186/s13071-017-2553-2)
Supplement: Supplementary file 5 — GO category overrepresentation analysis for each two-way comparison. (XLSX 23 kb) [file 13071_2017_2553_MOESM5_ESM.xlsx]

## Sheet: STable3.a Cajamarca vs Cenapa
Supplementary Table 3. GO category overrepresentation analysis for each two-way comparison.
a. CAJAMARCA VS CENAPA comparison. Significantly enriched categories are shown (fisher exact test p-value < 0.01, see Materials and Methods for details).
DOWNREGULATED							UPREGULATED
GO.ID	Term	Annotated	Significant	Expected	Fisher p-value		GO.ID	Term	Annotated	Significant	Expected	Fisher p-value
BIOLOGICAL PROCESS
GO:0007018	microtubule-based movement	85	13	1.24	1.1e-10		GO:0016137	glycoside metabolic process	1	1	0	0.0017
GO:0007017	microtubule-based process	216	17	3.15	4.6e-09		GO:0016139	glycoside catabolic process	1	1	0	0.0017
GO:0006928	movement of cell or subcellular componen...	202	15	2.94	1.0e-07		GO:0006561	proline biosynthetic process	2	1	0	0.0035
GO:0042384	cilium assembly	26	5	0.38	2.9e-05		GO:0006560	proline metabolic process	3	1	0.01	0.0052
GO:0030031	cell projection assembly	27	5	0.39	3.5e-05		GO:1901658	glycosyl compound catabolic process	3	1	0.01	0.0052
GO:0044782	cilium organization	30	5	0.44	6.0e-05		GO:0009084	glutamine family amino acid biosynthetic...	7	1	0.01	0.0120
GO:0060271	cilium morphogenesis	31	5	0.45	7.0e-05		GO:0006520	cellular amino acid metabolic process	103	2	0.18	0.0124
GO:0048646	anatomical structure formation involved ...	64	6	0.93	0.00029		GO:1901136	carbohydrate derivative catabolic proces...	10	1	0.02	0.0172
GO:0035058	nonmotile primary cilium assembly	11	3	0.16	0.00045		GO:0009064	glutamine family amino acid metabolic pr...	11	1	0.02	0.0189
GO:0001539	cilium or flagellum-dependent cell motil...	4	2	0.06	0.00123
GO:0010927	cellular component assembly involved in ...	57	5	0.83	0.00130
GO:0048858	cell projection morphogenesis	60	5	0.87	0.00164
GO:0032990	cell part morphogenesis	61	5	0.89	0.00176
GO:0018200	peptidyl-glutamic acid modification	5	2	0.07	0.00203
GO:0000902	cell morphogenesis	68	5	0.99	0.00286
GO:0070925	organelle assembly	73	5	1.06	0.00390
GO:0030030	cell projection organization	76	5	1.11	0.00464
GO:0006814	sodium ion transport	30	3	0.44	0.00902
MOLECULAR FUNCTION
GO:0003774	motor activity	78	12	1.45	1.3e-08		GO:0008234	cysteine-type peptidase activity	92	3	0.14	0.00028
GO:0003777	microtubule motor activity	68	11	1.26	3.3e-08		GO:0004735	pyrroline-5-carboxylate reductase activi...	1	1	0	0.00153
GO:0017111	nucleoside-triphosphatase activity	298	18	5.53	6.7e-06		GO:0070011	peptidase activity, acting on L-amino ac...	202	3	0.31	0.00276
GO:0016462	pyrophosphatase activity	305	18	5.66	9.3e-06		GO:0008233	peptidase activity	215	3	0.33	0.00330
GO:0016818	hydrolase activity, acting on acid anhyd...	308	18	5.72	1.1e-05		GO:0016787	hydrolase activity	836	5	1.28	0.00380
GO:0016817	hydrolase activity, acting on acid anhyd...	311	18	5.77	1.2e-05		GO:0016646	oxidoreductase activity, acting on the C...	3	1	0	0.00459
GO:0016787	hydrolase activity	836	29	15.52	0.00039		GO:0003824	catalytic activity	2033	7	3.11	0.00709
GO:0008017	microtubule binding	50	5	0.93	0.00218		GO:0016645	oxidoreductase activity, acting on the C...	6	1	0.01	0.00916
GO:0005200	structural constituent of cytoskeleton	33	4	0.61	0.00302
GO:0015631	tubulin binding	54	5	1	0.00306
GO:0032403	protein complex binding	85	6	1.58	0.00471
GO:0015299	solute:proton antiporter activity	6	2	0.11	0.00487
GO:0015081	sodium ion transmembrane transporter act...	39	4	0.72	0.00558
GO:0015298	solute:cation antiporter activity	7	2	0.13	0.00674
CELL COMPONENT
GO:0044430	cytoskeletal part	225	17	3.38	3.3e-09		None
GO:0005856	cytoskeleton	256	17	3.85	2.4e-08
GO:0015630	microtubule cytoskeleton	196	15	2.94	3.5e-08
GO:0005929	cilium	44	8	0.66	1.4e-07
GO:0005875	microtubule associated complex	120	10	1.8	5.7e-06
GO:0030286	dynein complex	28	5	0.42	4.4e-05
GO:0042995	cell projection	96	8	1.44	5.9e-05
GO:0044441	ciliary part	33	5	0.5	0.00010
GO:0005871	kinesin complex	38	5	0.57	0.00020
GO:0044463	cell projection part	38	5	0.57	0.00020
GO:0031514	motile cilium	2	2	0.03	0.00022
GO:0043228	non-membrane-bounded organelle	487	17	7.32	0.00024
GO:0043232	intracellular non-membrane-bounded organ...	487	17	7.32	0.00024
GO:0099512	supramolecular fiber	47	5	0.71	0.00056
GO:0099513	polymeric cytoskeletal fiber	47	5	0.71	0.00056
GO:0044422	organelle part	632	19	9.5	0.00061
GO:0005930	axoneme	15	3	0.23	0.00125
GO:0097014	ciliary plasm	15	3	0.23	0.00125
GO:0005858	axonemal dynein complex	5	2	0.08	0.00213
GO:0044446	intracellular organelle part	597	17	8.97	0.00286
GO:0005874	microtubule	43	4	0.65	0.00349
GO:0044447	axoneme part	8	2	0.12	0.00581

## Sheet: STable3.b Cajamarca vs Rubino
Supplementary Table 3. GO category overrepresentation analysis for each two-way comparison.
b. CAJAMARCA VS RUBINO comparison. Significantly enriched categories are shown (fisher exact test p-value < 0.01, see Materials and Methods for details).
DOWNREGULATED							UPREGULATED
GO.ID	Term	Annotated	Significant	Expected	Fisher p-value		GO.ID	Term	Annotated	Significant	Expected	Fisher p-value
BIOLOGICAL PROCESS
GO:0007018	microtubule-based movement	85	20	1.89	4.4e-16		None
GO:0007017	microtubule-based process	216	25	4.8	2.1e-12
GO:0006928	movement of cell or subcellular componen...	202	22	4.49	2.0e-10
GO:0044782	cilium organization	30	7	0.67	2.8e-06
GO:0060271	cilium morphogenesis	31	7	0.69	3.6e-06
GO:0042384	cilium assembly	26	6	0.58	1.6e-05
GO:0030031	cell projection assembly	27	6	0.6	2.1e-05
GO:0048646	anatomical structure formation involved ...	64	8	1.42	7.0e-05
GO:0042073	intraciliary transport	12	4	0.27	9.9e-05
GO:0098840	protein transport along microtubule	12	4	0.27	9.9e-05
GO:0018200	peptidyl-glutamic acid modification	5	3	0.11	0.00010
GO:0031503	protein complex localization	13	4	0.29	0.00014
GO:0030705	cytoskeleton-dependent intracellular tra...	14	4	0.31	0.00019
GO:0010927	cellular component assembly involved in ...	57	7	1.27	0.00023
GO:0030030	cell projection organization	76	8	1.69	0.00024
GO:0010970	establishment of localization by movemen...	15	4	0.33	0.00026
GO:0048858	cell projection morphogenesis	60	7	1.33	0.00031
GO:0032990	cell part morphogenesis	61	7	1.36	0.00035
GO:0000902	cell morphogenesis	68	7	1.51	0.00068
GO:0070925	organelle assembly	73	7	1.62	0.00105
GO:0032989	cellular component morphogenesis	100	8	2.22	0.00152
GO:0035058	nonmotile primary cilium assembly	11	3	0.24	0.00154
GO:0001539	cilium or flagellum-dependent cell motil...	4	2	0.09	0.00285
GO:0018095	protein polyglutamylation	4	2	0.09	0.00285
MOLECULAR FUNCTION
GO:0003774	motor activity	78	17	2.05	7.8e-12		GO:0005201	extracellular matrix structural constitu...	9	3	0.02	5.8e-07
GO:0003777	microtubule motor activity	68	16	1.78	9.5e-12		GO:0005198	structural molecule activity	165	3	0.35	0.0042
GO:0017111	nucleoside-triphosphatase activity	298	26	7.81	3.5e-08
GO:0008017	microtubule binding	50	11	1.31	4.2e-08
GO:0016462	pyrophosphatase activity	305	26	8	5.6e-08
GO:0016818	hydrolase activity, acting on acid anhyd...	308	26	8.08	6.9e-08
GO:0016817	hydrolase activity, acting on acid anhyd...	311	26	8.15	8.3e-08
GO:0015631	tubulin binding	54	11	1.42	9.8e-08
GO:0032403	protein complex binding	85	12	2.23	1.7e-06
GO:0044877	macromolecular complex binding	100	12	2.62	9.5e-06
GO:0016787	hydrolase activity	836	42	21.92	1.0e-05
GO:0008092	cytoskeletal protein binding	106	11	2.78	8.9e-05
GO:0005200	structural constituent of cytoskeleton	33	5	0.87	0.0015
GO:0017076	purine nucleotide binding	796	33	20.87	0.0039
GO:0003924	GTPase activity	81	7	2.12	0.0051
GO:0035639	purine ribonucleoside triphosphate bindi...	785	32	20.58	0.0059
GO:0001883	purine nucleoside binding	786	32	20.61	0.0060
GO:0032550	purine ribonucleoside binding	786	32	20.61	0.0060
GO:0032555	purine ribonucleotide binding	786	32	20.61	0.0060
GO:0032549	ribonucleoside binding	789	32	20.69	0.0064
GO:0001882	nucleoside binding	790	32	20.71	0.0065
GO:0032553	ribonucleotide binding	790	32	20.71	0.0065
GO:0097367	carbohydrate derivative binding	803	32	21.05	0.0083
GO:0015299	solute:proton antiporter activity	6	2	0.16	0.0096
CELL COMPONENT
GO:0044430	cytoskeletal part	225	27	5.26	2.7e-14		GO:0005581	collagen trimer	8	3	0.02	8.5e-07
GO:0015630	microtubule cytoskeleton	196	25	4.58	9.0e-14		GO:0016459	myosin complex	11	2	0.03	0.0004
GO:0005856	cytoskeleton	256	27	5.98	7.1e-13		GO:0015629	actin cytoskeleton	40	2	0.12	0.0054
GO:0005929	cilium	44	13	1.03	4.3e-12
GO:0044441	ciliary part	33	11	0.77	5.4e-11
GO:0005930	axoneme	15	8	0.35	3.0e-10
GO:0097014	ciliary plasm	15	8	0.35	3.0e-10
GO:0044463	cell projection part	38	11	0.89	3.1e-10
GO:0005871	kinesin complex	38	10	0.89	6.1e-09
GO:0005875	microtubule associated complex	120	15	2.8	3.8e-08
GO:0042995	cell projection	96	13	2.24	1.4e-07
GO:0043228	non-membrane-bounded organelle	487	27	11.38	2.1e-06
GO:0043232	intracellular non-membrane-bounded organ...	487	27	11.38	2.1e-06
GO:0044422	organelle part	632	31	14.77	3.1e-06
GO:0044447	axoneme part	8	4	0.19	1.7e-05
GO:0099512	supramolecular fiber	47	7	1.1	7.9e-05
GO:0099513	polymeric cytoskeletal fiber	47	7	1.1	7.9e-05
GO:0044446	intracellular organelle part	597	27	13.95	0.00011
GO:0030286	dynein complex	28	5	0.65	0.00038
GO:0005874	microtubule	43	6	1.01	0.00039
GO:0036064	ciliary basal body	17	4	0.4	0.00051
GO:0031514	motile cilium	2	2	0.05	0.00054
GO:0005815	microtubule organizing center	39	5	0.91	0.00183
GO:0005858	axonemal dynein complex	5	2	0.12	0.00513
GO:0030990	intraciliary transport particle	5	2	0.12	0.00513

## Sheet: STable3.c Rubino vs Cenapa
Supplementary Table 3. GO category overrepresentation analysis for each two-way comparison.
c. RUBINO VS CENAPA comparison. Significantly enriched categories are shown (fisher exact test p-value < 0.01, see Materials and Methods for details).
DOWNREGULATED							UPREGULATED
GO.ID	Term	Annotated	Significant	Expected	Fisher p-value		GO.ID	Term	Annotated	Significant	Expected	Fisher p-value
BIOLOGICAL PROCESS
GO:0006468	protein phosphorylation	263	4	0.58	0.0017		None
GO:0016310	phosphorylation	314	4	0.7	0.0033
MOLECULAR FUNCTION
GO:0005201	extracellular matrix structural constitu...	9	2	0.02	0.0002		GO:0016787	hydrolase activity	836	9	2.88	0.00081
GO:0004672	protein kinase activity	255	4	0.63	0.0028		GO:0003924	GTPase activity	81	3	0.28	0.00248
GO:0016773	phosphotransferase activity, alcohol gro...	302	4	0.75	0.0052		GO:0004185	serine-type carboxypeptidase activity	1	1	0	0.00344
GO:0016301	kinase activity	321	4	0.8	0.0064		GO:0008234	cysteine-type peptidase activity	92	3	0.32	0.00356
							GO:0070011	peptidase activity, acting on L-amino ac...	202	4	0.7	0.00433
							GO:0008233	peptidase activity	215	4	0.74	0.00541
							GO:0005200	structural constituent of cytoskeleton	33	2	0.11	0.00556
CELL COMPONENT
GO:0005581	collagen trimer	8	2	0.01	2.9e-05		GO:0005874	microtubule	43	2	0.07	0.0018
GO:0031932	TORC2 complex	3	1	0	0.0038		GO:0099512	supramolecular fiber	47	2	0.08	0.0022
GO:0038201	TOR complex	4	1	0.01	0.0050		GO:0099513	polymeric cytoskeletal fiber	47	2	0.08	0.0022
