# Supplementary material for: Pleiotropic alterations in gene expression in Latin American Fasciola hepatica isolates with different susceptibility to drugs
Source: Parasit Vectors. 2018 Jan 24;11:56. doi: 10.1186/s13071-017-2553-2 (PMC5781333; doi:10.1186/s13071-017-2553-2)
Supplement: Supplementary file 6 — Differential expression of cytoskeleton related gene families. (XLSX 23 kb) [file 13071_2017_2553_MOESM6_ESM.xlsx]

## Sheet: STable4. Cytoskeleton related 
Suplementary Table 4. Cytoskeleton related gene families
Pairwise comparisons for all members of selected gene families. IDs of DEG genes (FC > 2 and an FDR < 0.05) in any comparison are highlighted in bold.
The log2FC value is highlighted in red for the upregulated genes and in green for the downregulated ones.
	Cajamarca vs Cenapa		Rubino vs Cenapa		Cajamarca vs Rubino
Gene	Fold Change (log2)	FDR	Fold Change (log2)	FDR	Fold Change (log2)	FDR	Genome annotation	Kegg annotation
BN1106_s3811B000041	-2.41868	2.57056e-06	1.06548	0.0236996	-3.48417	3.2051e-13	Dynein light chain, type 1/2	DNAL4 axonemal
BN1106_s4016B000137	-2.54368	5.57121e-06	1.63754	0.000352239	-4.18122	3.3743e-16	Leucine-rich repeat Dynein assembly factor 1, axonemal Leucine-rich repeat domain, L domain-like	#N/A
BN1106_s4071B000132	-2.67128	1.21297e-05	1.91282	1.83774e-05	-4.5841	1.26031e-16	Dynein light chain-related	DYNLRB road-block type
BN1106_s443B000351	-2.91223	1.22764e-15	1.16844	0.00250232	-4.08067	1.93751e-31	AAA+ ATPase domain Dynein heavy chain domain Dynein heavy chain, P-loop containing D4 domain Dynein heavy chain, coiled coil stalk Dynein heavy chain P-loop containing nucleoside triphosphate hydrolase	DNAH axonemal
BN1106_s863B000373	-2.72957	8.20512e-07	1.12927	0.0237905	-3.85884	9.51868e-14	RIB43A Axonemal dynein light chain	DNALI axonemal
BN1106_s1408B000088	-2.77052	3.79291e-11	1.86501	4.57704e-07	-4.63554	8.65254e-32	Axonemal dynein light chain	#N/A
BN1106_s17B000324	-2.9043	1.93294e-09	1.41177	0.000569944	-4.31606	2.40195e-21	Axonemal dynein light chain	DNALI axonemal
BN1106_s1995B000316	-3.41217	1.9949e-19	1.16763	0.00686194	-4.5798	8.31388e-36	AAA+ ATPase domain ATPase, dynein-related, AAA domain Dynein heavy chain, domain-1 Dynein heavy chain, domain-2 Dynein heavy chain, P-loop containing D4 domain Dynein heavy chain P-loop containing nucleoside triphosphate hydrolase	DNAH axonemal
BN1106_s1995B000317	-3.27555	9.37448e-19	1.16695	0.00419716	-4.4425	2.97453e-35	Dynein heavy chain domain Dynein heavy chain, P-loop containing D4 domain Dynein heavy chain, coiled coil stalk Dynein heavy chain	DNAH axonemal
BN1106_s214B000742	1.22034	3.64977e-05	1.30409	1.64689e-05	-0.0837519	0.921431	Dynein light chain, type 1/2 EF-hand domain EF-hand domain pair EF-Hand 1, calcium-binding site	#N/A
BN1106_s214B000743	1.09378	0.0114887	1.05331	0.0147088	0.0404751	0.97239	Dynein light chain, type 1/2 EF-hand domain EF-hand domain pair EF-Hand 1, calcium-binding site	#N/A
BN1106_s2527B000096	-2.95416	5.35581e-18	1.47127	1.2204e-05	-4.42543	2.89388e-41	Dynein light chain, type 1/2	DYNLL LC8-type
BN1106_s3410B000072	-0.282921	0.657948	1.09092	0.00416553	-1.37385	0.000162183	Dynein family light intermediate chain P-loop containing nucleoside triphosphate hydrolase	DYNC2LI cytosolic
BN1106_s1462B000140	-2.87229	2.04129e-09	1.67725	6.9221e-05	-4.54955	4.91163e-24	WD40 repeat WD40/YVTN repeat-like-containing domain WD40-repeat-containing domain	DNAI1 axonemal
BN1106_s5882B000035	-2.22236	7.47224e-06	1.40872	0.00419833	-3.63108	2.38941e-15	WD40 repeat WD40/YVTN repeat-like-containing domain WD40-repeat-containing domain	DNAI2 axonemal
BN1106_s173B000869	-2.81606	4.29154e-05	1.44734	0.0101603	-4.2634	1.48274e-11	Leucine-rich repeat domain, L domain-like	DNALI axonemal
BN1106_s3360B000166	0.43437	0.295498	1.26941	3.30177e-05	-0.835035	0.0102529	Tctex-1	DYNLT Tctex-type 1
BN1106_s4997B000092	-2.67538	4.2339e-05	1.40933	0.00676373	-4.08472	8.02234e-12	Tctex-1	DYNLT Tctex-type 1
BN1106_s379B000267	-2.40747	2.45144e-05	1.13218	0.0426225	-3.53965	2.1146e-11	Kinesin motor domain Kinesin motor domain, conserved site P-loop containing nucleoside triphosphate hydrolase Kinesin-like protein	KIF2_24, MCAK; kinesin family member 2/24
BN1106_s421B000201	0.914923	0.420968	0.448284	0.690234	0.466639	0.783867	Forkhead-associated (FHA) domain Kinesin motor domain Pleckstrin homology domain SMAD/FHA domain Pleckstrin homology-like domain Kinesin motor domain, conserved site Kinesin protein 1B Kinesin-like P-loop containing nucleoside triphosphate hydrolase Kinesin-like protein Kinesin-associated	KIF1; kinesin family member 1
BN1106_s4268B000026	-1.29504	0.03304	-0.673843	0.28826	-0.621195	0.500916	Kinesin motor domain Kinesin motor domain, conserved site P-loop containing nucleoside triphosphate hydrolase Kinesin-like protein	KIF2_24, MCAK; kinesin family member 2/24
BN1106_s4542B000128	-1.68864	0.0080265	-0.847115	0.203069	-0.841528	0.357247	Kinesin motor domain P-loop containing nucleoside triphosphate hydrolase Kinesin-like protein	KIF2_24, MCAK; kinesin family member 2/24
BN1106_s593B000217	-3.2933	3.26327e-09	0.156226	0.831614	-3.44953	2.10482e-10	Kinesin motor domain P-loop containing nucleoside triphosphate hydrolase Kinesin-like protein	KIFC2_3; kinesin family member C2/C3
BN1106_s6267B000058	0.0705903	0.912232	0.437782	0.243565	-0.367192	0.471737	Kinesin-like protein	KIF5; kinesin family member 5
BN1106_s1240B000273	-1.42923	0.222448	0.600017	0.581245	-2.02924	0.0504154	Kinesin motor domain Kinesin motor domain, conserved site P-loop containing nucleoside triphosphate hydrolase Kinesin-like protein	KIF6_9; kinesin family member 6/9
BN1106_s12541B000022	-2.03105	0.00106336	1.17661	0.0279763	-3.20766	6.00429e-09	Kinesin-like protein	KIF5; kinesin family member 5
BN1106_s775B000190	0.075465	#N/A	0.821107	#N/A	-0.745642	0.797883	Kinesin motor domain P-loop containing nucleoside triphosphate hydrolase Kinesin-like protein	KIF13; kinesin family member 13
BN1106_s775B000191	-0.0965594	#N/A	0.895494	#N/A	-0.992054	#N/A	Kinesin motor domain Kinesin motor domain, conserved site P-loop containing nucleoside triphosphate hydrolase Kinesin-like protein	KIF14; kinesin family member 14
BN1106_s7861B000018	-1.38131	0.0259814	-0.663751	0.308223	-0.717561	0.422119	Kinesin motor domain P-loop containing nucleoside triphosphate hydrolase Kinesin-like protein	KIF2_24, MCAK; kinesin family member 2/24
BN1106_s791B000193	-3.26012	5.88035e-12	0.683242	0.195497	-3.94336	5.95138e-18	Kinesin motor domain P-loop containing nucleoside triphosphate hydrolase Kinesin-like protein	KIFC2_3; kinesin family member C2/C3
BN1106_s82B000282	-2.56244	5.98065e-09	1.4063	0.000869575	-3.96873	1.01399e-21	Kinesin motor domain Kinesin motor domain, conserved site P-loop containing nucleoside triphosphate hydrolase Kinesin-like protein	KIF17; kinesin family member 17
BN1106_s918B000561	-0.0974576	0.954615	0.693071	0.48732	-0.790528	0.559756	Kinesin motor domain Kinesin motor domain, conserved site P-loop containing nucleoside triphosphate hydrolase Kinesin-like protein	KIF18_19; kinesin family member 18/19
BN1106_s979B000410	-0.719265	0.41423	0.145847	0.873873	-0.865112	0.339072	Kinesin motor domain Kinesin motor domain, conserved site Kinesin-associated microtubule-binding domain P-loop containing nucleoside triphosphate hydrolase Kinesin-like protein	KIF11, EG5; kinesin family member 11
BN1106_s14B000362	-2.71391	3.75001e-05	1.17881	0.0401658	-3.89272	1.584e-10	Kinesin motor domain P-loop containing nucleoside triphosphate hydrolase Kinesin-like protein	KIFC1; kinesin family member C1
BN1106_s1048B000162	-2.50268	2.47956e-10	1.52017	0.000191986	-4.02285	9.10653e-27	Kinesin motor domain Kinesin motor domain, conserved site P-loop containing nucleoside triphosphate hydrolase Kinesin-like protein	KIFC2_3; kinesin family member C2/C3
BN1106_s1730B000095	0.141477	#N/A	-0.220891	#N/A	0.362369	0.914355	Kinesin motor domain P-loop containing nucleoside triphosphate hydrolase Kinesin-like protein	KIF5; kinesin family member 5
BN1106_s177B000409	-1.89686	0.0731368	0.157359	0.904447	-2.05422	0.0509375	Kinesin motor domain P-loop containing nucleoside triphosphate hydrolase Kinesin-like protein	KIF3B; kinesin family member 3B
BN1106_s1788B000451	-3.28511	1.92772e-11	0.00923132	0.991456	-3.29434	6.8696e-12	Kinesin motor domain P-loop containing nucleoside triphosphate hydrolase Kinesin-like protein	#N/A
BN1106_s1789B000239	0.120284	#N/A	0.257411	#N/A	-0.137127	#N/A	Kinesin motor domain P-loop containing nucleoside triphosphate hydrolase Kinesin-like protein	KIF26; kinesin family member 26
BN1106_s1814B000300	-1.35104	0.00187567	-0.374828	0.489299	-0.97621	0.0462734	WD40 repeat Kinesin motor domain WD40/YVTN repeat-like-containing domain WD40-repeat-containing domain WD40 repeat, conserved site Kinesin motor domain, conserved site P-loop containing nucleoside triphosphate hydrolase Kinesin-like protein	KIF4_21_27; kinesin family member 4/21/27
BN1106_s1831B000363	-0.810964	0.109071	1.60164	4.96574e-05	-2.41261	1.44097e-10	Kinesin motor domain Kinesin motor domain, conserved site P-loop containing nucleoside triphosphate hydrolase Kinesin-like protein	KIF4_21_27; kinesin family member 4/21/27
BN1106_s1066B000140	-0.286597	0.723015	-0.377324	0.53742	0.0907269	0.951656	Kinesin motor domain Kinesin motor domain, conserved site P-loop containing nucleoside triphosphate hydrolase Kinesin-like protein	KIF20; kinesin family member 20
BN1106_s1947B000271	-1.70807	0.00352461	1.41126	0.0077002	-3.11934	7.56345e-10	Kinesin motor domain Kinesin motor domain, conserved site P-loop containing nucleoside triphosphate hydrolase Kinesin-like protein	KIF3A; kinesin family member 3A
BN1106_s208B000186	-0.392293	0.728175	1.86437	0.0019561	-2.25667	0.000155008	Kinesin motor domain Kinesin motor domain, conserved site P-loop containing nucleoside triphosphate hydrolase Kinesin-like protein Kinesin-like protein Kif23, Arf6-interacting domain Kinesin-like protein KIF23	KIF23; kinesin family member 23
BN1106_s1089B000239	-0.559754	0.382904	-0.906622	0.07608	0.346868	0.711517	Rab-GTPase-TBC domain Kinesin-like	#N/A
BN1106_s2262B000195	-0.801505	0.586094	-0.793072	0.508982	-0.00843301	0.998041	Kinesin light chain Tetratricopeptide-like helical domain Tetratricopeptide repeat	KLC; kinesin light chain
BN1106_s2399B000141	-0.342472	0.683917	-0.0244663	0.975741	-0.318005	0.761103	Kinesin motor domain Kinesin motor domain, conserved site P-loop containing nucleoside triphosphate hydrolase Kinesin-like protein	KIF5; kinesin family member 5
BN1106_s2470B000073	-0.255781	0.837674	-0.687793	0.407391	0.432012	0.759858	Forkhead-associated (FHA) domain Kinesin motor domain SMAD/FHA domain P-loop containing nucleoside triphosphate hydrolase Kinesin-like protein	#N/A
BN1106_s2510B000104	-2.00783	7.95047e-05	1.4957	0.00115068	-3.50353	2.39112e-14	Armadillo Kinesin-associated protein 3 Armadillo-like helical Armadillo-type fold	#N/A
BN1106_s2948B000106	-1.77496	0.00781713	1.19166	0.0493011	-2.96662	3.02169e-07	Kinesin-like protein	KIF5; kinesin family member 5
BN1106_s2993B000106	-3.06577	1.28812e-05	1.13783	0.0699049	-4.2036	1.584e-10	Kinesin light chain Tetratricopeptide-like helical domain Tetratricopeptide repeat-containing domain Tetratricopeptide repeat	#N/A
BN1106_s112B001228	-3.01278	8.13047e-11	1.77163	3.60935e-06	-4.78441	6.6997e-28	Kinesin motor domain P-loop containing nucleoside triphosphate hydrolase Kinesin-like protein	KIF22; kinesin family member 22
BN1106_s3167B000149	-2.40769	9.16303e-05	0.986756	0.0966006	-3.39445	2.50364e-09	Kinesin motor domain Kinesin motor domain, conserved site P-loop containing nucleoside triphosphate hydrolase Kinesin-like protein	KIF5; kinesin family member 5
BN1106_s3208B000072	-2.68343	1.07493e-10	1.55346	3.10159e-05	-4.23689	3.21096e-27	Kinesin motor domain P-loop containing nucleoside triphosphate hydrolase Kinesin-like protein	KIFC2_3; kinesin family member C2/C3
BN1106_s322B000086	-0.84111	0.568874	1.51148	0.141798	-2.35259	0.0206249	Kinesin motor domain Kinesin motor domain, conserved site P-loop containing nucleoside triphosphate hydrolase Kinesin-like protein	KIF6_9; kinesin family member 6/9
BN1106_s348B000095	-1.94768	0.000886852	2.27461	7.15277e-07	-4.22229	5.2061e-17	Kinesin motor domain Kinesin motor domain, conserved site P-loop containing nucleoside triphosphate hydrolase Kinesin-like protein	KIFC2_3; kinesin family member C2/C3
BN1106_s1149B000159	0.0152548	0.985455	-0.2651	0.625905	0.280355	0.736666	Tetratricopeptide TPR1 Kinesin light chain Tetratricopeptide-like helical domain Tetratricopeptide repeat-containing domain Kinesin light chain repeat Tetratricopeptide repeat	KLC; kinesin light chain
BN1106_s1118B000181	0	#N/A	0.224393	#N/A	-0.149799	#N/A	#N/A	KIF2_24, MCAK; kinesin family member 2/24
BN1106_s585B000453	0.818951	#N/A	0.560858	#N/A	0.258093	#N/A	#N/A	KIF26; kinesin family member 26
BN1106_s1804B000243	-2.83476	9.16872e-16	1.24223	0.000397558	-4.07699	1.62562e-33	Tetratricopeptide-like helical domain	KLC; kinesin light chain
BN1106_s2262B000194	-1.45029	0.0259006	-0.617286	0.380834	-0.833006	0.348117	Tetratricopeptide-like helical domain	KLC; kinesin light chain
BN1106_s3838B000030	0.0090087	0.995282	1.09645	0.150625	-1.08744	0.227441	Tubulin Alpha tubulin Tubulin/FtsZ, GTPase domain Tubulin/FtsZ, C-terminal Tubulin, conserved site Tubulin/FtsZ, 2-layer sandwich domain Tubulin, C-terminal
BN1106_s4926B000066	-1.77277	0.0248161	1.61278	0.0089243	-3.38555	1.89835e-07	Tubulin Alpha tubulin Tubulin/FtsZ, C-terminal Tubulin/FtsZ, 2-layer sandwich domain Tubulin, C-terminal
BN1106_s606B000246	-2.68382	1.36542e-11	1.93834	5.54073e-06	-4.62217	4.73798e-34	Tubulin Alpha tubulin Tubulin/FtsZ, GTPase domain Tubulin/FtsZ, C-terminal Tubulin, conserved site Tubulin/FtsZ, 2-layer sandwich domain Tubulin, C-terminal
BN1106_s793B000176	-2.52774	1.83167e-09	2.196	3.08429e-07	-4.72374	1.48241e-32	Tubulin Alpha tubulin Tubulin/FtsZ, GTPase domain Tubulin/FtsZ, C-terminal Tubulin, conserved site Tubulin/FtsZ, 2-layer sandwich domain Tubulin, C-terminal
BN1106_s1274B000227	-3.01178	1.91626e-16	2.21699	3.3422e-10	-5.22877	6.12618e-50	Tubulin Alpha tubulin Tubulin/FtsZ, GTPase domain Tubulin/FtsZ, C-terminal Tubulin, conserved site Tubulin/FtsZ, 2-layer sandwich domain Tubulin, C-terminal
BN1106_s925B000539	-0.364619	#N/A	-0.422045	#N/A	0.0574267	#N/A	Tubulin Alpha tubulin Tubulin/FtsZ, GTPase domain Tubulin/FtsZ, C-terminal Tubulin, conserved site Tubulin/FtsZ, 2-layer sandwich domain Tubulin, C-terminal
BN1106_s925B000543	0.350384	0.338057	1.71737	2.03685e-11	-1.36699	2.68373e-08	Tubulin Alpha tubulin Tubulin/FtsZ, GTPase domain Tubulin/FtsZ, C-terminal Tubulin, conserved site Tubulin/FtsZ, 2-layer sandwich domain Tubulin, C-terminal
BN1106_s925B000546	0.675216	#N/A	0.0102843	#N/A	0.664932	0.83685	Tubulin Alpha tubulin Tubulin/FtsZ, GTPase domain
BN1106_s925B000547	0.550808	0.684338	0.628473	0.547363	-0.0776659	0.973004	Tubulin Alpha tubulin Tubulin/FtsZ, GTPase domain
BN1106_s1665B000275	-2.98306	8.7447e-15	0.973525	0.0304412	-3.95659	1.77539e-26	Tubulin Alpha tubulin Tubulin/FtsZ, GTPase domain Tubulin/FtsZ, C-terminal Tubulin, conserved site Tubulin/FtsZ, 2-layer sandwich domain Tubulin, C-terminal
BN1106_s1703B000176	-1.9985	1.96332e-08	2.02172	5.59154e-09	-4.02022	1.24695e-33	Tubulin Alpha tubulin Tubulin/FtsZ, GTPase domain Tubulin/FtsZ, C-terminal Tubulin/FtsZ, 2-layer sandwich domain Tubulin, C-terminal
BN1106_s1832B000339	0.419123	0.76189	1.86574	0.0163492	-1.44661	0.0976251	Tubulin Alpha tubulin Tubulin/FtsZ, GTPase domain Tubulin/FtsZ, C-terminal Tubulin, conserved site Tubulin/FtsZ, 2-layer sandwich domain Tubulin, C-terminal
BN1106_s285B000842	-2.15266	1.95433e-05	2.36798	1.81216e-06	-4.52064	9.5033e-23	Tubulin Alpha tubulin Tubulin/FtsZ, GTPase domain Tubulin/FtsZ, C-terminal Tubulin, conserved site Tubulin/FtsZ, 2-layer sandwich domain Tubulin, C-terminal
BN1106_s285B000843	-2.56956	5.41025e-13	2.08713	6.72617e-09	-4.65669	2.1632e-42	Tubulin Alpha tubulin Tubulin/FtsZ, GTPase domain Tubulin/FtsZ, C-terminal Tubulin, conserved site Tubulin/FtsZ, 2-layer sandwich domain Tubulin, C-terminal
BN1106_s285B000844	-2.5312	4.55617e-10	2.361	8.89908e-09	-4.8922	6.01264e-37	Tubulin Alpha tubulin Tubulin/FtsZ, GTPase domain Tubulin/FtsZ, C-terminal Tubulin, conserved site Tubulin/FtsZ, 2-layer sandwich domain Tubulin, C-terminal
BN1106_s285B000845	-0.620095	0.191987	1.99373	6.02082e-09	-2.61383	1.58593e-15	Tubulin Alpha tubulin Tubulin/FtsZ, GTPase domain Tubulin/FtsZ, C-terminal Tubulin, conserved site Tubulin/FtsZ, 2-layer sandwich domain Tubulin, C-terminal
BN1106_s285B000846	-2.46849	1.52295e-10	2.40884	2.37798e-09	-4.87733	3.42059e-40	Tubulin Alpha tubulin Tubulin/FtsZ, GTPase domain Tubulin/FtsZ, C-terminal Tubulin/FtsZ, 2-layer sandwich domain Tubulin, C-terminal
BN1106_s112B001240	-3.92453	5.80111e-21	0.157863	0.791186	-4.08239	7.9385e-24	Tubulin Alpha tubulin Tubulin/FtsZ, GTPase domain Tubulin/FtsZ, C-terminal Tubulin/FtsZ, 2-layer sandwich domain Tubulin, C-terminal
BN1106_s3575B000082	-3.33036	8.4948e-17	1.26987	0.00105653	-4.60023	4.77328e-33	Tubulin Alpha tubulin Tubulin/FtsZ, GTPase domain Tubulin/FtsZ, C-terminal Tubulin, conserved site Tubulin/FtsZ, 2-layer sandwich domain Tubulin, C-terminal
BN1106_s392B000871	0.643551	0.62259	1.9378	0.0190507	-1.29425	0.19219	Tubulin Beta tubulin Tubulin/FtsZ, GTPase domain Tubulin/FtsZ, C-terminal Beta tubulin, autoregulation binding site Tubulin, conserved site Tubulin, C-terminal
BN1106_s3938B000088	-3.0714	6.37095e-12	1.9922	2.71087e-08	-5.06359	3.1665e-33	Tubulin Beta tubulin Tubulin/FtsZ, GTPase domain Tubulin/FtsZ, C-terminal Beta tubulin, autoregulation binding site Tubulin, conserved site Tubulin/FtsZ, 2-layer sandwich domain Tubulin, C-terminal
BN1106_s4129B000135	1.24018	0.00568875	0.24025	0.695968	0.999934	0.0392456	Tubulin Beta tubulin Tubulin/FtsZ, GTPase domain Tubulin/FtsZ, C-terminal Beta tubulin, autoregulation binding site Tubulin, conserved site Tubulin, C-terminal
BN1106_s5566B000048	-2.23796	1.76348e-05	2.26482	1.34096e-08	-4.50278	3.56224e-22	Tubulin Beta tubulin Tubulin/FtsZ, C-terminal Tubulin, C-terminal
BN1106_s5583B000078	-2.57512	1.36785e-08	2.19152	2.26707e-06	-4.76664	6.70288e-29	Tubulin Aspartic peptidase, active site Beta tubulin Tubulin/FtsZ, GTPase domain Tubulin/FtsZ, C-terminal Tubulin, conserved site Tubulin/FtsZ, 2-layer sandwich domain Tubulin, C-terminal
BN1106_s55B000372	-1.08874	#N/A	0.0823378	#N/A	-1.17108	#N/A	Tubulin Beta tubulin Tubulin/FtsZ, GTPase domain Tubulin/FtsZ, C-terminal Beta tubulin, autoregulation binding site Tubulin, conserved site Tubulin/FtsZ, 2-layer sandwich domain Tubulin, C-terminal
BN1106_s2151B000135	-3.21616	2.8205e-20	0.26198	0.605831	-3.47814	8.36495e-25	Tubulin Beta tubulin Tubulin/FtsZ, GTPase domain Tubulin/FtsZ, C-terminal Tubulin, conserved site Tubulin, C-terminal
BN1106_s3358B000107	-2.45757	1.79111e-06	2.12528	1.06684e-07	-4.58285	1.08685e-22	Tubulin Beta tubulin Tubulin/FtsZ, GTPase domain Tubulin, conserved site
BN1106_s1153B000359	0.540839	0.29629	0.869542	0.0366648	-0.328703	0.647361	Tubulin Beta tubulin Tubulin/FtsZ, GTPase domain Tubulin/FtsZ, C-terminal Tubulin/FtsZ, 2-layer sandwich domain Tubulin, C-terminal
