# Supplementary material for: Pleiotropic alterations in gene expression in Latin American Fasciola hepatica isolates with different susceptibility to drugs
Source: Parasit Vectors. 2018 Jan 24;11:56. doi: 10.1186/s13071-017-2553-2 (PMC5781333; doi:10.1186/s13071-017-2553-2)
Supplement: Supplementary file 7 — Differential expression of collagen genes. (XLSX 51 kb) [file 13071_2017_2553_MOESM7_ESM.xlsx]

## Sheet: STable5. Collagen
Suplementary Table 5. Collagen genes
Pairwise comparisons for all annotated Collagen family members. IDs of DEG genes (FC > 2 and an FDR < 0.05 in any comparison are highlighted in bold.
The log2FC value is highlighted in green for the upregulated genes and in red for the downregulated ones
	Cajamarca vs Cenapa		Rubino vs Cenapa		Cajamarca vs Rubino
Gene	Fold Change (log2)	FDR	Fold Change (log2)	FDR	Fold Change (log2)	FDR	Genome annotation	Kegg annotation
BN1106_s1673B000136	0.695989	0.344319	-1.43795	0.018001	2.13394	8.20289e-05	Collagen IV, non-collagenous Collagen triple helix repeat C-type lectin fold	COL4A
BN1106_s176B000277	1.17861	0.0139087	-2.42429	9.01653e-07	3.6029	4.67654e-16	Collagen IV, non-collagenous Collagen triple helix repeat C-type lectin fold	COL4A
BN1106_s176B000279	0.78209	0.0520449	-1.13465	0.00258752	1.91674	6.32299e-09	Collagen IV, non-collagenous Collagen triple helix repeat C-type lectin fold	COL4A
BN1106_s1225B000233	-0.204224	#N/A	-0.333243	#N/A	0	#N/A	Collagen triple helix repeat	COL5AS
BN1106_s1225B0002330	#N/A	#N/A	#N/A	#N/A	#N/A	#N/A	Collagen triple helix repeat	#N/A
BN1106_s1225B0002332	#N/A	#N/A	#N/A	#N/A	#N/A	#N/A	Collagen triple helix repeat	#N/A
BN1106_s104B000457	0.837789	0.0257565	-0.669728	0.087864	1.50752	3.49527e-06	Collagen triple helix repeat	COL2A
BN1106_s26B000447	0.214863	0.852313	-0.59022	0.449783	0.805084	0.37602	Collagenase NC10/endostatin Quinoprotein amine dehydrogenase, beta chain-like Cytochrome cd1-nitrite reductase-like, haem d1 domain WD40/YVTN repeat-like-containing domain C-type lectin-like C-type lectin fold	#N/A
BN1106_s849B000266	0.770234	0.0751797	-1.20953	0.00241669	1.97976	1.59654e-08	Fibrillar collagen, C-terminal Collagen triple helix repeat	COL5AS
BN1106_s1528B000125	0.866186	0.0338118	-2.0345	3.21901e-08	2.90068	5.53232e-18	Fibrillar collagen, C-terminal Collagen triple helix repeat	#N/A
BN1106_s2714B000202	0.670347	0.198201	-2.11816	3.35183e-07	2.78851	2.54623e-13	Fibrillar collagen, C-terminal Collagen triple helix repeat	#N/A
BN1106_s457B000392	0.573096	0.248803	-1.94607	4.57704e-07	2.51917	1.19615e-12	Fibrillar collagen, C-terminal Laminin G domain Collagen triple helix repeat Concanavalin A-like lectin/glucanase domain	COL5AS
BN1106_s849B000265	0.586121	0.258864	-1.8523	3.9653e-06	2.43842	2.92577e-11	Fibrillar collagen, C-terminal von Willebrand factor, type C Collagen triple helix repeat	COL5AS
BN1106_s35B000346	1.00844	#N/A	-0.831532	#N/A	1.83997	#N/A	Fibronectin, type II, collagen-binding Kringle-like fold	#N/A
BN1106_s1798B000215	0.545206	0.684631	-0.0837336	0.946859	0.628939	0.682047	TRIC channel	COL5AS
BN1106_s3562B000204	0.51889	0.327842	0.574713	0.216197	-0.0558225	0.963196	#N/A	COL5AS
BN1106_s671B000151	-0.0136802	#N/A	-0.174281	#N/A	0.1606	#N/A	#N/A	COL5AS
