# Supplementary material for: Pleiotropic alterations in gene expression in Latin American Fasciola hepatica isolates with different susceptibility to drugs
Source: Parasit Vectors. 2018 Jan 24;11:56. doi: 10.1186/s13071-017-2553-2 (PMC5781333; doi:10.1186/s13071-017-2553-2)
Supplement: Supplementary file 8 — Differential expression of redox genes. (XLSX 40 kb) [file 13071_2017_2553_MOESM8_ESM.xlsx]

## Sheet: STable 6. Redox
Suplementary Table 6. Redox genes
Pairwise comparisons for genes with redox activity. IDs of DEG genes (FC > 2 and an FDR < 0.05 in any comparison are highlighted in bold.
Genes are sorted in increasing Log2FC values for the first comparison
The log2FC value is highlighted in green for the upregulated genes and in red for the downregulated ones.
	Cajamarca vs Cenapa		Rubino vs Cenapa		Cajamarca vs Rubino
Gene	Fold Change (log2)	FDR	Fold Change (log2)	FDR	Fold Change (log2)	FDR	Genome annotation	Kegg annotation
BN1106_s10055B000020	0.557748	0.528393	1.10736	0.0797653	-0.549608	0.577216	Isocitrate and isopropylmalate dehydrogenases family Isopropylmalate dehydrogenase-like domain	IDH3; isocitrate dehydrogenase (NAD+)
BN1106_s10058B000012	1.78013	0.00133203	1.03873	0.0973942	0.741408	0.352423	FAD dependent oxidoreductase Pyridine nucleotide-disulphide oxidoreductase, FAD/NAD(P)-binding domain	2-hydroxyglutarate dehydrogenase
BN1106_s1026B000549	0.202052	0.804001	0.165151	0.800018	0.0369014	0.978419	Aldo/keto reductase Aldo/keto reductase, conserved site Aldo/keto reductase subgroup NADP-dependent oxidoreductase domain	AKR1; aldehyde reductase
BN1106_s1026B000550	-0.564881	0.582258	-1.1595	0.124047	0.594618	0.631447	Aldo/keto reductase Aldo/keto reductase, conserved site Aldo/keto reductase subgroup NADP-dependent oxidoreductase domain	AKR1; aldehyde reductase
BN1106_s1029B000154	1.76224	2.86429e-10	0.807078	0.0133493	0.955166	0.00139342	Glutathione S-transferase, N-terminal Glutathione S-transferase, C-terminal Glutathione S-transferase, C-terminal-like Thioredoxin-like fold	#N/A
BN1106_s10348B000022	0.655025	0.149327	0.112993	0.843536	0.542031	0.30753	Glutathione peroxidase Thioredoxin-like fold	GPX4; phospholipid-hydroperoxide glutathione peroxidase
BN1106_s1039B000505	0.456878	0.603034	0.33974	0.652917	0.117138	0.945144	Oxidoreductase, molybdopterin-binding domain Cytochrome b5-like heme/steroid binding domain Moybdenum cofactor oxidoreductase, dimerisation Immunoglobulin E-set Cytochrome b5, heme-binding site	SUOX; sulfite oxidase
BN1106_s1061B000223	1.07202	0.0363165	0.976595	0.0532381	0.0954292	0.945144	Glutaredoxin Monothiol glutaredoxin-related Thioredoxin-like fold	#N/A
BN1106_s1081B000242	0.833556	0.057838	0.745168	0.0891733	0.0883879	0.941493	Glutathione S-transferase, N-terminal Glutathione S-transferase, C-terminal Glutathione S-transferase, C-terminal-like Thioredoxin-like fold	#N/A
BN1106_s1085B000088	-0.239422	0.804535	0.0373617	0.962585	-0.276783	0.821597	Isocitrate and isopropylmalate dehydrogenases family Isopropylmalate dehydrogenase-like domain	IDH3; isocitrate dehydrogenase (NAD+)
BN1106_s1085B000089	0.382467	0.761368	0.60123	0.508071	-0.218762	0.905741	Isocitrate and isopropylmalate dehydrogenases family Isocitrate/isopropylmalate dehydrogenase, conserved site Isopropylmalate dehydrogenase-like domain	IDH3; isocitrate dehydrogenase (NAD+)
BN1106_s1098B000219	2.08254	1.12088e-08	0.51809	0.284141	1.56445	2.5748e-05	Pyrroline-5-carboxylate reductase 6-phosphogluconate dehydrogenase, C-terminal-like NAD(P)-binding domain Pyrroline-5-carboxylate reductase, catalytic, N-terminal Pyrroline-5-carboxylate reductase, dimerisation domain	proC; pyrroline-5-carboxylate reductase
BN1106_s1104B000225	1.67625	2.46323e-06	1.10872	0.00489145	0.567527	0.251684	Glutathione S-transferase, N-terminal Glutathione S-transferase, C-terminal-like Thioredoxin-like fold	#N/A
BN1106_s1121B000205	0.38591	0.753173	0.729449	0.391197	-0.34354	0.829648	Aldehyde dehydrogenase domain Aldehyde dehydrogenase, cysteine active site Aldehyde/histidinol dehydrogenase Aldehyde dehydrogenase N-terminal domain	ALDH; aldehyde dehydrogenase (NAD+)
BN1106_s11453B000012	-0.895689	#N/A	-0.658888	#N/A	-0.236801	#N/A	#N/A	nuoCD; NADH-quinone oxidoreductase subunit C/D
BN1106_s1158B000179	1.27863	0.0102134	0.98618	0.0583383	0.29245	0.761103	Glucose-6-phosphate dehydrogenase Glucose-6-phosphate dehydrogenase, C-terminal	G6PD, zwf; glucose-6-phosphate 1-dehydrogenase
BN1106_s1158B000180	0.881392	#N/A	0.28351	#N/A	0.597882	0.846593	Glucose-6-phosphate dehydrogenase NAD(P)-binding domain Glucose-6-phosphate dehydrogenase, active site Glucose-6-phosphate dehydrogenase, NAD-binding Glucose-6-phosphate dehydrogenase, C-terminal	G6PD, zwf; glucose-6-phosphate 1-dehydrogenase
BN1106_s1165B000168	-0.288904	0.76983	-0.555957	0.426539	0.267053	0.842826	Glutamate synthase, alpha subunit, C-terminal Glutamate synthase domain Glutamate synthase, central-N Aldolase-type TIM barrel Glutamine amidotransferase type 2 domain Nucleophile aminohydrolases, N-terminal	GLT1; glutamate synthase (NADPH/NADH)
BN1106_s1166B000342	-0.432436	#N/A	-0.832895	#N/A	0.400459	#N/A	Aldehyde dehydrogenase domain Aldehyde dehydrogenase, cysteine active site Aldehyde/histidinol dehydrogenase Aldehyde dehydrogenase, C-terminal	1-pyrroline-5-carboxylate dehydrogenase
BN1106_s1166B000343	-0.118029	#N/A	-2.12673	#N/A	2.0087	0.252334	Aldehyde dehydrogenase domain Aldehyde/histidinol dehydrogenase Aldehyde dehydrogenase N-terminal domain	1-pyrroline-5-carboxylate dehydrogenase
BN1106_s1210B000478	-0.496518	0.368124	1.08739	0.0069423	-1.58391	2.22597e-05	FAD-dependent glycerol-3-phosphate dehydrogenase EF-hand domain FAD dependent oxidoreductase EF-hand domain pair EF-Hand 1, calcium-binding site Pyridine nucleotide-disulphide oxidoreductase, FAD/NAD(P)-binding domain Alpha-glycerophosphate oxidase, C-terminal	glpA, glpD; glycerol-3-phosphate dehydrogenase
BN1106_s1217B000278	0.0745943	#N/A	-0.333243	#N/A	0.407837	#N/A	GPCR, family 2, secretin-like GPCR, family 2, extracellular hormone receptor domain GPCR, family 2-like GPCR, family 2, secretin-like, conserved site	UQCRFS1, RIP1, petA; ubiquinol-cytochrome c reductase iron-sulfur subunit
BN1106_s1233B000307	-0.283882	0.801873	0.405549	0.611092	-0.68943	0.486791	Short-chain dehydrogenase/reductase SDR Glucose/ribitol dehydrogenase NAD(P)-binding domain Short-chain dehydrogenase/reductase, conserved site	HSD17B12, KAR, IFA38; 17beta-estradiol 17-dehydrogenase / very-long-chain 3-oxoacyl-CoA reductase
BN1106_s1240B000274	1.81044	0.0093048	0.857006	0.295762	0.953434	0.277409	Glycerol-3-phosphate dehydrogenase, NAD-dependent, C-terminal Glycerol-3-phosphate dehydrogenase, NAD-dependent 6-phosphogluconate dehydrogenase, C-terminal-like Dehydrogenase, multihelical	glycerol-3-phosphate dehydrogenase (NAD+)
BN1106_s1240B000275	1.38381	0.00278787	0.425264	0.476429	0.958547	0.0632469	Glycerol-3-phosphate dehydrogenase, NAD-dependent Glycerol-3-phosphate dehydrogenase, NAD-dependent, N-terminal NAD(P)-binding domain	glycerol-3-phosphate dehydrogenase (NAD+)
BN1106_s1383B000093	1.79791	0.0199726	1.02023	0.233742	0.777682	0.506743	Short-chain dehydrogenase/reductase SDR Glucose/ribitol dehydrogenase NAD(P)-binding domain	RDH12; retinol dehydrogenase 12
BN1106_s1397B000201	0.831505	0.231141	-0.0639649	0.940914	0.89547	0.215619	Glycine cleavage system P protein, homodimeric Pyridoxal phosphate-dependent transferase, major region, subdomain 1 Pyridoxal phosphate-dependent transferase Glycine cleavage system P-protein, N-terminal Glycine cleavage system P protein	GLDC, gcvP; glycine dehydrogenase
BN1106_s1459B000183	0.422309	0.799171	0.921288	0.410029	-0.498979	0.801522	Lactate/malate dehydrogenase, N-terminal Malate dehydrogenase, active site L-lactate/malate dehydrogenase Malate dehydrogenase, type 2 Malate dehydrogenase, NAD-dependent, cytosolic Lactate dehydrogenase/glycoside hydrolase, family 4, C-terminal NAD(P)-binding domain Lactate/malate dehydrogenase, C-terminal	MDH1; malate dehydrogenase
BN1106_s1464B000227	1.22753	0.000167112	1.13697	0.000806913	0.0905681	0.921431	Acyl-CoA dehydrogenase, conserved site Acyl-CoA oxidase/dehydrogenase, central domain Acyl-CoA dehydrogenase/oxidase C-terminal Acyl-CoA dehydrogenase/oxidase, N-terminal and middle domain Acyl-CoA dehydrogenase/oxidase, N-terminal	ACADVL; very long chain acyl-CoA dehydrogenase
BN1106_s148B000232	0.888679	0.401713	0.363016	0.739598	0.525664	0.727217	Amine oxidase Pyridine nucleotide-disulphide oxidoreductase, FAD/NAD(P)-binding domain Protoporphyrinogen oxidase, C-terminal domain	PPOX, hemY; oxygen-dependent protoporphyrinogen oxidase
BN1106_s1501B000239	1.06665	0.000617592	0.680816	0.0486288	0.385835	0.424302	Fumarate reductase/succinate dehydrogenase, FAD-binding site FAD binding domain Succinate dehydrogenase, flavoprotein subunit Succinate dehydrogenase/fumarate reductase, flavoprotein subunit Fumarate reductase/succinate dehydrogenase flavoprotein-like, C-terminal Pyridine nucleotide-disulphide oxidoreductase, FAD/NAD(P)-binding domain Succinate dehydrogenase/fumarate reductase flavoprotein, catal…	SDHA, SDH1; succinate dehydrogenase (ubiquinone) flavoprotein subunit
BN1106_s150B000123	-0.0598121	0.976048	-1.06709	0.376239	1.00728	0.543778	Leucine-rich repeat Immunoglobulin-like domain Leucine-rich repeat domain, L domain-like	PXDN, VPO1; peroxidase
BN1106_s1570B000592	0.530061	0.513053	-0.0619754	0.942016	0.592037	0.505748	Short-chain dehydrogenase/reductase SDR NAD(P)-binding domain	RDH12; retinol dehydrogenase 12
BN1106_s1598B000290	-0.566846	#N/A	-0.118724	#N/A	-0.448121	0.88486	Oxidoreductase FAD/NAD(P)-binding FAD-binding, type 1 Riboflavin synthase-like beta-barrel NADPH-cytochrome p450 reductase, FAD-binding, alpha-helical domain-3	POR; NADPH-ferrihemoprotein reductase
BN1106_s1598B000291	0.330575	#N/A	0.323507	#N/A	0.0070683	0.998484	Flavodoxin FAD-binding, type 1 Flavodoxin/nitric oxide synthase Riboflavin synthase-like beta-barrel NADPH-cytochrome p450 reductase, FAD-binding, alpha-helical domain-3 Flavoprotein-like	POR; NADPH-ferrihemoprotein reductase
BN1106_s1614B000280	0.597542	0.182759	0.370036	0.418332	0.227506	0.762893	Alkyl hydroperoxide reductase subunit C/ Thiol specific antioxidant Thioredoxin-like fold Peroxiredoxin, C-terminal	#N/A
BN1106_s1639B000396	0.777947	0.0933613	0.44014	0.379268	0.337807	0.651468	Thioredoxin-like fold Peroxiredoxin-like FAM213/AAED1 Peroxiredoxin-like FAM213 family	K15717; prostamide/prostaglandin F2alpha synthase
BN1106_s1644B000231	0.0745943	#N/A	-0.333243	#N/A	0.407837	#N/A	#N/A	nuoB; NADH-quinone oxidoreductase subunit B
BN1106_s1656B000239	-1.30561	0.146567	-0.41347	0.663985	-0.892135	0.453305	#N/A	LOXL2_3_4; lysyl oxidase-like protein 2/3/4
BN1106_s1675B000169	-0.0589171	0.967387	-0.155996	0.881138	0.0970788	0.963196	3-oxo-5-alpha-steroid 4-dehydrogenase, C-terminal	SRD5A3; 3-oxo-5-alpha-steroid 4-dehydrogenase 3
BN1106_s167B000566	0.0672758	0.960384	0.414445	0.617832	-0.34717	0.805899	NADH:ubiquinone oxidoreductase-like, 20kDa subunit NADH-ubiquinone oxidoreductase, 20 Kd subunit	NDUFS7; NADH dehydrogenase (ubiquinone) Fe-S protein 7
BN1106_s1757B000125	0.273427	0.657612	1.08697	0.00429189	-0.81354	0.0525182	Dehydrogenase, E1 component Pyruvate dehydrogenase (acetyl-transferring) E1 component, alpha subunit, subgroup y Thiamin diphosphate-binding fold	PDHA, pdhA; pyruvate dehydrogenase E1 component alpha subunit
BN1106_s1784B000457	0.353647	0.736337	0.497052	0.521107	-0.143405	0.936606	CBS domain IMP dehydrogenase/GMP reductase Inosine-5'-monophosphate dehydrogenase Aldolase-type TIM barrel	IMPDH, guaB; IMP dehydrogenase
BN1106_s1784B000458	0.335723	0.825476	0.961611	0.313536	-0.625887	0.67841	IMP dehydrogenase/GMP reductase Inosine-5'-monophosphate dehydrogenase Aldolase-type TIM barrel IMP dehydrogenase / GMP reductase, conserved site	IMPDH, guaB; IMP dehydrogenase
BN1106_s1795B000107	0.561237	0.536356	0.249122	0.774894	0.312115	0.820499	Glutaredoxin SH3-binding, glutamic acid-rich protein Thioredoxin-like fold	#N/A
BN1106_s1847B000102	1.03261	0.0514157	0.682631	0.21887	0.349982	0.697789	Glutathione S-transferase, C-terminal Glutathione S-transferase, C-terminal-like Thioredoxin-like fold	#N/A
BN1106_s1854B000109	0.780948	#N/A	0.901118	#N/A	-0.12017	#N/A	Thioredoxin Thioredoxin-like fold Thioredoxin domain	trxA; thioredoxin 1
BN1106_s1908B000178	-0.0607916	#N/A	0.570609	#N/A	-0.631401	0.826945	Peptide methionine sulphoxide reductase MrsB Mss4-like Peptide methionine sulfoxide reductase	msrB; peptide-methionine (R)-S-oxide reductase
BN1106_s1923B000206	0.482457	0.608497	-0.387163	0.634757	0.86962	0.305884	Tetrahydrofolate dehydrogenase/cyclohydrolase NAD(P)-binding domain Tetrahydrofolate dehydrogenase/cyclohydrolase, catalytic domain Tetrahydrofolate dehydrogenase/cyclohydrolase, NAD(P)-binding domain	MTHFD; methylenetetrahydrofolate dehydrogenase (NADP+) / methenyltetrahydrofolate cyclohydrolase / formyltetrahydrofolate synthetase
BN1106_s1961B000105	-0.74636	0.541964	-1.62731	0.0729112	0.880947	0.539708	#N/A	pntB; NAD(P) transhydrogenase subunit beta
BN1106_s207B000270	1.23747	0.0187066	0.716772	0.21505	0.520694	0.506999	ERV/ALR sulfhydryl oxidase domain	QSOX; thiol oxidase
BN1106_s207B000271	0.801023	0.408829	-0.137064	0.900034	0.938088	0.352883	Thioredoxin-like fold	#N/A
BN1106_s2159B000184	1.39971	0.0351653	0.747095	0.313536	0.652618	0.493835	Prenylcysteine lyase Prenylcysteine oxidase Pyridine nucleotide-disulphide oxidoreductase, FAD/NAD(P)-binding domain	PCYOX1, FCLY; prenylcysteine oxidase / farnesylcysteine lyase
BN1106_s2163B000315	-2.25036	3.43777e-05	0.889618	0.0985479	-3.13998	4.87417e-10	Glutaredoxin Thioredoxin-like fold	grxC, GLRX, GLRX2; glutaredoxin 3
BN1106_s225B000400	1.06034	0.0231859	0.531883	0.314397	0.528452	0.414961	EGF-like, conserved site	efeB; deferrochelatase/peroxidase EfeB
BN1106_s2266B000114	0.460717	0.600106	0.139513	0.870491	0.321203	0.792226	#N/A	NDUFS2; NADH dehydrogenase (ubiquinone) Fe-S protein 2
BN1106_s2266B000115	0.599669	0.157902	0.545293	0.174885	0.0543758	0.959822	NADH-quinone oxidoreductase, subunit D NAD(P)H-quinone oxidoreductase subunit D/H NiFe hydrogenase-like	NDUFS2; NADH dehydrogenase (ubiquinone) Fe-S protein 2
BN1106_s2277B000049	1.36051	0.0168055	0.612685	0.358871	0.747829	0.306061	Short-chain dehydrogenase/reductase SDR Glucose/ribitol dehydrogenase NAD(P)-binding domain Short-chain dehydrogenase/reductase, conserved site	RDH12; retinol dehydrogenase 12
BN1106_s2286B000106	0.0920729	0.881788	-0.375622	0.333822	0.467695	0.296814	Alanine dehydrogenase/pyridine nucleotide transhydrogenase, NAD(H)-binding domain Alanine dehydrogenase/pyridine nucleotide transhydrogenase, N-terminal Alanine dehydrogenase/pyridine nucleotide transhydrogenase, conserved site-2 NADP transhydrogenase, beta subunit NAD(P)-binding domain Pyridine nucleotide-disulphide oxidoreductase, FAD/NAD(P)-binding domain NAD(P) transhydrogenase, alpha subunit…	NNT; NAD(P) transhydrogenase
BN1106_s233B000262	1.13895	2.32946e-05	1.05125	0.000201063	0.0877003	0.906616	Malic oxidoreductase Malic enzyme, N-terminal domain Malic enzyme, NAD-binding Malic enzyme, conserved site NAD(P)-binding domain	maeB; malate dehydrogenase (oxaloacetate-decarboxylating)(NADP+)
BN1106_s2359B000118	-0.30078	#N/A	0.449086	#N/A	-0.749866	#N/A	FAD dependent oxidoreductase Pyridine nucleotide-disulphide oxidoreductase, FAD/NAD(P)-binding domain	2-hydroxyglutarate dehydrogenase
BN1106_s2409B000121	-0.615439	0.268069	1.36617	0.000755797	-1.98161	2.23138e-07	Thioredoxin-like fold Thioredoxin domain	#N/A
BN1106_s240B000175	-0.23883	#N/A	0.386932	#N/A	-0.625762	#N/A	Short-chain dehydrogenase/reductase SDR Glucose/ribitol dehydrogenase NAD(P)-binding domain Short-chain dehydrogenase/reductase, conserved site	HSD17B12, KAR, IFA38; 17beta-estradiol 17-dehydrogenase / very-long-chain 3-oxoacyl-CoA reductase
BN1106_s240B000176	1.76129	0.133752	1.92613	0.0742724	-0.164836	0.955008	Short-chain dehydrogenase/reductase SDR Glucose/ribitol dehydrogenase NAD(P)-binding domain Short-chain dehydrogenase/reductase, conserved site	HSD17B12, KAR, IFA38; 17beta-estradiol 17-dehydrogenase / very-long-chain 3-oxoacyl-CoA reductase
BN1106_s246B000253	-0.957354	0.128808	2.25905	1.58624e-07	-3.2164	5.86315e-13	Malic enzyme, NAD-binding NAD(P)-binding domain	maeB; malate dehydrogenase (oxaloacetate-decarboxylating)(NADP+)
BN1106_s246B000254	-1.43023	0.0472493	1.18469	0.0511194	-2.61492	9.94425e-06	Malic oxidoreductase Malic enzyme, N-terminal domain Malic enzyme, NAD-binding Malic enzyme, conserved site NAD(P)-binding domain	maeB; malate dehydrogenase (oxaloacetate-decarboxylating)(NADP+)
BN1106_s246B000255	-1.59134	0.01769	1.05462	0.0849309	-2.64596	4.18636e-06	Malic oxidoreductase Malic enzyme, N-terminal domain	maeB; malate dehydrogenase (oxaloacetate-decarboxylating)(NADP+)
BN1106_s2505B000147	0.847549	0.107349	0.110162	0.873442	0.737387	0.205933	6-phosphogluconate dehydrogenase, decarboxylating 6-phosphogluconate dehydrogenase, C-terminal 6-phosphogluconate dehydrogenase, NADP-binding 6-phosphogluconate dehydrogenase 6-phosphogluconate-binding site 6-phosphogluconate dehydrogenase, C-terminal-like Fibritin/6-phosphogluconate dehydrogenase, C-terminal extension Dehydrogenase, multihelical NAD(P)-binding domain	PGD, gnd, gntZ; 6-phosphogluconate dehydrogenase
BN1106_s2507B000140	1.13644	0.0375136	1.29392	0.0124296	-0.157481	0.90067	Short-chain dehydrogenase/reductase SDR NAD(P)-binding domain	RDH12; retinol dehydrogenase 12
BN1106_s2604B000105	1.05233	0.0360695	1.32982	0.00420065	-0.277489	0.761656	Dihydroorotate dehydrogenase domain Alpha-helical ferredoxin Aldolase-type TIM barrel 4Fe-4S ferredoxin-type, iron-sulphur binding domain 4Fe-4S ferredoxin, iron-sulphur binding, conserved site Pyridine nucleotide-disulphide oxidoreductase, FAD/NAD(P)-binding domain Dihydroprymidine dehydrogenase domain II	#N/A
BN1106_s2626B000073	-0.0624888	0.94695	0.692284	0.182914	-0.754773	0.202803	Short-chain dehydrogenase/reductase SDR Glucose/ribitol dehydrogenase NAD(P)-binding domain Short-chain dehydrogenase/reductase, conserved site	HSD17B12, KAR, IFA38; 17beta-estradiol 17-dehydrogenase / very-long-chain 3-oxoacyl-CoA reductase
BN1106_s2643B000208	1.10689	0.0644194	0.126807	0.877313	0.980084	0.128045	Alcohol dehydrogenase superfamily, zinc-type GroES (chaperonin 10)-like	MECR, NRBF1; mitochondrial trans-2-enoyl-CoA reductase
BN1106_s2673B000070	-1.32216	#N/A	-0.0385179	#N/A	-1.28364	0.488442	3-hydroxyacyl-CoA dehydrogenase, NAD binding NAD(P)-binding domain	HADH; 3-hydroxyacyl-CoA dehydrogenase
BN1106_s2673B000072	-0.65037	0.607577	-0.355369	0.750706	-0.295001	0.886315	3-hydroxyacyl-CoA dehydrogenase, C-terminal 3-hydroxyacyl-CoA dehydrogenase, NAD binding 3-hydroxyacyl-CoA dehydrogenase, conserved site 6-phosphogluconate dehydrogenase, C-terminal-like Dehydrogenase, multihelical NAD(P)-binding domain	HADH; 3-hydroxyacyl-CoA dehydrogenase
BN1106_s2686B000197	0.85281	0.114774	0.901777	0.0745395	-0.0489676	0.970951	Aldehyde dehydrogenase domain Aldehyde/histidinol dehydrogenase Aldehyde dehydrogenase, C-terminal	ALDH9A1; aldehyde dehydrogenase family 9 member A1
BN1106_s2763B000063	0.945966	0.00396538	1.24868	9.11872e-05	-0.302717	0.593816	Disulphide isomerase Protein disulphide isomerase Thioredoxin-like fold Thioredoxin domain Thioredoxin, conserved site	PDIA1, P4HB; protein disulfide-isomerase A1
BN1106_s2797B000145	0.58885	0.328552	-0.00860333	0.991456	0.597454	0.363781	NADH-quinone oxidoreductase, chain I 4Fe-4S ferredoxin-type, iron-sulphur binding domain 4Fe-4S ferredoxin, iron-sulphur binding, conserved site	NDUFS8; NADH dehydrogenase (ubiquinone) Fe-S protein 8
BN1106_s286B000370	-0.662716	0.463167	-2.13182	0.0012625	1.46911	0.0522576	Zinc finger, AN1-type Ubiquitin-like Ubiquitin Ubiquitin-related domain	ETFDH; electron-transferring-flavoprotein dehydrogenase
BN1106_s2896B000173	0.649897	0.213486	-0.0514872	0.937855	0.701384	0.195263	Oxidoreductase FAD/NAD(P)-binding Flavoprotein pyridine nucleotide cytochrome reductase NADH:cytochrome b5 reductase (CBR) Oxidoreductase, FAD-binding domain Ferredoxin reductase-type FAD-binding domain Riboflavin synthase-like beta-barrel	cytochrome-b5 reductase
BN1106_s2946B000138	-0.0598833	0.976286	0.271354	0.851321	-0.331237	0.894386	Aldo/keto reductase Aldo/keto reductase, conserved site Aldo/keto reductase subgroup NADP-dependent oxidoreductase domain	AKR1; aldehyde reductase
BN1106_s2964B000137	-0.483042	#N/A	-0.612061	#N/A	0	#N/A	Alkyl hydroperoxide reductase subunit C/ Thiol specific antioxidant Thioredoxin-like fold	PRDX1; peroxiredoxin 1
BN1106_s2989B000141	0.399549	0.767708	1.1786	0.161422	-0.779051	0.520672	Peptide methionine sulphoxide reductase MrsB Mss4-like Peptide methionine sulfoxide reductase	msrB; peptide-methionine (R)-S-oxide reductase
BN1106_s2993B000107	0.0196707	0.991296	-0.341663	0.768976	0.361334	0.851073	Acyl-CoA oxidase/dehydrogenase, central domain Acyl-CoA dehydrogenase/oxidase C-terminal Acyl-CoA dehydrogenase/oxidase, N-terminal and middle domain	ACOX1, ACOX3; acyl-CoA oxidase
BN1106_s2993B000108	0.463022	0.729843	0.640636	0.518297	-0.177614	0.93917	Acyl-CoA oxidase, C-terminal Acyl-CoA dehydrogenase/oxidase C-terminal	ACOX1, ACOX3; acyl-CoA oxidase
BN1106_s3005B000095	0.285915	#N/A	-1.29574	#N/A	1.58166	#N/A	Glutaredoxin Glutaredoxin active site Glutaredoxin, eukaryotic/virial Thioredoxin-like fold Pyridine nucleotide-disulphide oxidoreductase, class I, active site Pyridine nucleotide-disulphide oxidoreductase, FAD/NAD(P)-binding domain	trxB; thioredoxin reductase (NADPH)
BN1106_s3158B000070	-0.183751	0.856833	0.848735	0.138272	-1.03249	0.0917859	NAD-dependent epimerase/dehydratase, N-terminal domain NAD(P)-binding domain GDP-L-fucose synthase	TSTA3, fcl; GDP-L-fucose synthase
BN1106_s315B000260	-2.80677	8.28254e-12	2.08249	1.05346e-08	-4.88927	2.37565e-36	Glyceraldehyde 3-phosphate dehydrogenase, catalytic domain	GAPDH, gapA; glyceraldehyde 3-phosphate dehydrogenase
BN1106_s3174B000063	-2.07658	0.00092443	0.439155	0.530049	-2.51574	1.94099e-05	Thioredoxin-like fold Thioredoxin domain	PDIA4, ERP72; protein disulfide-isomerase A4
BN1106_s3189B000243	-0.49593	0.574842	0.645731	0.325734	-1.14166	0.0844905	Superoxide dismutase, copper/zinc binding domain Superoxide dismutase, copper/zinc, binding site Superoxide dismutase (Cu/Zn) / superoxide dismutase copper chaperone	SOD1; superoxide dismutase, Cu-Zn family
BN1106_s318B000267	-0.204224	#N/A	-0.333243	#N/A	0	#N/A	Gamma-glutamyl phosphate reductase GPR Aspartate/glutamate/uridylate kinase Glutamate/acetylglutamate kinase Delta l-pyrroline-5-carboxylate synthetase Aldehyde dehydrogenase domain Aldehyde/histidinol dehydrogenase Aldehyde dehydrogenase N-terminal domain Aldehyde dehydrogenase, C-terminal Gamma-glutamyl phosphate reductase GPR, conserved site
BN1106_s3197B000132	0.245266	0.824581	-0.742001	0.306204	0.987267	0.207375	Cytochrome b5-like heme/steroid binding domain NADH:cytochrome b5 reductase (CBR) Oxidoreductase, FAD-binding domain Ferredoxin reductase-type FAD-binding domain Riboflavin synthase-like beta-barrel	cytochrome-b5 reductase
BN1106_s3220B000117	0.352135	0.57777	1.09071	0.00942711	-0.738571	0.137453	Glucose-methanol-choline oxidoreductase, N-terminal Glucose-methanol-choline oxidoreductase, C-terminal HAD-like domain Pyridine nucleotide-disulphide oxidoreductase, FAD/NAD(P)-binding domain	betA, CHDH; choline dehydrogenase
BN1106_s32B000337	0.410805	0.497767	0.475564	0.342236	-0.0647586	0.959822	Ubiquinol cytochrome reductase, transmembrane domain Rieske iron-sulphur protein, C-terminal Ubiquinol-cytochrome c reductase, iron-sulphur subunit Rieske iron-sulphur protein Rieske [2Fe-2S] iron-sulphur domain	UQCRFS1, RIP1, petA; ubiquinol-cytochrome c reductase iron-sulfur subunit
BN1106_s3318B000069	0.245894	0.813216	0.873487	0.164599	-0.627593	0.476413	Acyl-CoA dehydrogenase, conserved site Acyl-CoA oxidase/dehydrogenase, central domain Acyl-CoA dehydrogenase/oxidase C-terminal Acyl-CoA dehydrogenase/oxidase, N-terminal and middle domain Acyl-CoA dehydrogenase/oxidase, N-terminal	IVD, ivd; isovaleryl-CoA dehydrogenase
BN1106_s3395B000120	0.55165	0.542654	0.870464	0.200229	-0.318814	0.80763	Thioredoxin-like fold	#N/A
BN1106_s3402B000105	-0.0306823	0.969881	0.83548	0.0547407	-0.866162	0.0584191	Aldehyde dehydrogenase domain Aldehyde dehydrogenase, cysteine active site Aldehyde/histidinol dehydrogenase Aldehyde dehydrogenase N-terminal domain Aldehyde dehydrogenase, C-terminal Aldehyde dehydrogenase, glutamic acid active site	ALDH; aldehyde dehydrogenase (NAD+)
BN1106_s3430B000064	0.712221	0.491695	0.238431	0.820795	0.47379	0.737437	2Fe-2S ferredoxin-type domain Succinate dehydrogenase/fumarate reductase iron-sulphur protein 2Fe-2S ferredoxin, iron-sulphur binding site Alpha-helical ferredoxin Beta-grasp domain 4Fe-4S ferredoxin-type, iron-sulphur binding domain 4Fe-4S ferredoxin, iron-sulphur binding, conserved site Succinate dehydogenase/fumarate reductase N-terminal	SDHA, SDH1; succinate dehydrogenase (ubiquinone) flavoprotein subunit
BN1106_s3446B000159	0.711708	0.250921	0.977837	0.0604573	-0.26613	0.797738	NADH:ubiquinone oxidoreductase, 51kDa subunit, conserved site NADH ubiquinone oxidoreductase, F subunit NADH-ubiquinone oxidoreductase 51 kDa subunit, FMN-binding domain Soluble ligand binding domain NADH-ubiquinone oxidoreductase 51 kDa subunit, iron-sulphur binding domain	NDUFV1; NADH dehydrogenase (ubiquinone) flavoprotein 1
BN1106_s3502B000174	-0.641375	0.415504	0.463178	0.499114	-1.10455	0.0923233	Isocitrate and isopropylmalate dehydrogenases family Isocitrate/isopropylmalate dehydrogenase, conserved site Isopropylmalate dehydrogenase-like domain	IDH3; isocitrate dehydrogenase (NAD+)
BN1106_s3595B000059	1.44262	4.29154e-05	1.40326	0.000137532	0.0393598	0.97102	Glutathione S-transferase, N-terminal Glutathione S-transferase, C-terminal Glutathione S-transferase, C-terminal-like Thioredoxin-like fold	#N/A
BN1106_s368B000160	0.765477	0.37604	0.184792	0.847415	0.580685	0.601888	Ubiquinol cytochrome reductase, transmembrane domain Rieske iron-sulphur protein, C-terminal Ubiquinol-cytochrome c reductase, iron-sulphur subunit Rieske iron-sulphur protein Rieske [2Fe-2S] iron-sulphur domain	UQCRFS1, RIP1, petA; ubiquinol-cytochrome c reductase iron-sulfur subunit
BN1106_s3715B000084	0.00335097	0.997408	-0.287141	0.66786	0.290492	0.785995	NAD(P)-binding domain	CBR1; carbonyl reductase 1
BN1106_s3715B000086	0.711816	0.0793164	0.691171	0.0790309	0.0206455	0.984929	Short-chain dehydrogenase/reductase SDR Glucose/ribitol dehydrogenase NAD(P)-binding domain	CBR1; carbonyl reductase 1
BN1106_s3834B000074	-0.277245	0.779083	0.925352	0.118743	-1.2026	0.0497617	Isocitrate dehydrogenase NADP-dependent Isocitrate/isopropylmalate dehydrogenase, conserved site Isopropylmalate dehydrogenase-like domain	IDH1, IDH2, icd; isocitrate dehydrogenase
BN1106_s3834B000075	-1.01358	0.229341	0.365661	0.66347	-1.37924	0.0713576	Isocitrate dehydrogenase NADP-dependent Isopropylmalate dehydrogenase-like domain	IDH1, IDH2, icd; isocitrate dehydrogenase
BN1106_s386B000269	-2.56076	1.20577e-07	1.88858	8.17719e-06	-4.44934	3.09451e-23	Lactate/malate dehydrogenase, N-terminal L-lactate/malate dehydrogenase Lactate dehydrogenase/glycoside hydrolase, family 4, C-terminal NAD(P)-binding domain	UGDH, ugd; UDPglucose 6-dehydrogenase
BN1106_s3945B000133	0.378044	0.771755	-0.00158315	0.99891	0.379627	0.825686	Dihydroorotate dehydrogenase domain Aldolase-type TIM barrel	DHODH, pyrD; dihydroorotate dehydrogenase
BN1106_s3945B000134	0.959505	0.290129	0.219802	0.833152	0.739703	0.508564	Dihydroorotate dehydrogenase, conserved site Dihydroorotate dehydrogenase, class 2 Dihydroorotate dehydrogenase domain Aldolase-type TIM barrel	DHODH, pyrD; dihydroorotate dehydrogenase
BN1106_s4026B000080	0.102439	#N/A	0.228071	#N/A	-0.125632	#N/A	Thioredoxin Thioredoxin-like fold Thioredoxin domain Thioredoxin, conserved site	trxA; thioredoxin 1
BN1106_s4027B000177	1.0565	0.169849	2.02574	0.00100797	-0.969243	0.204905	Short-chain dehydrogenase/reductase SDR Glucose/ribitol dehydrogenase NAD(P)-binding domain	SDR16C5; all-trans-retinol dehydrogenase (NAD+)
BN1106_s4047B000060	1.38738	0.00284297	0.985408	0.0491105	0.401973	0.626322	Glycerol-3-phosphate dehydrogenase, NAD-dependent, C-terminal Glycerol-3-phosphate dehydrogenase, NAD-dependent 6-phosphogluconate dehydrogenase, C-terminal-like Glycerol-3-phosphate dehydrogenase, NAD-dependent, N-terminal Dehydrogenase, multihelical NAD(P)-binding domain Glycerol-3-phosphate dehydrogenase, NAD-dependent, eukaryotic	glycerol-3-phosphate dehydrogenase (NAD+)
BN1106_s418B000296	0.441937	#N/A	0.252855	#N/A	0.189082	#N/A	Copper amine oxidase Copper amine oxidase, C-terminal	AOC3, AOC2, tynA; primary-amine oxidase
BN1106_s418B000297	1.26534	0.220394	-0.363671	0.768503	1.62901	0.0978562	Copper amine oxidase Copper amine oxidase, C-terminal Copper amine oxidase, N-terminal	AOC1, ABP1; diamine oxidase
BN1106_s4220B000097	-0.760888	#N/A	-0.791813	#N/A	0.0309257	#N/A	Thioredoxin Thioredoxin-like fold Thioredoxin domain Thioredoxin, conserved site	trxA; thioredoxin 1
BN1106_s422B000587	0.615799	0.290129	0.205339	0.748213	0.41046	0.600999	Transketolase-like, pyrimidine-binding domain Transketolase, C-terminal/Pyruvate-ferredoxin oxidoreductase, domain II Thiamin diphosphate-binding fold	2-oxoisovalerate dehydrogenase
BN1106_s425B000529	0.934202	0.00200975	0.258695	0.512312	0.675507	0.0467023	Dehydrogenase, E1 component Transketolase-like, pyrimidine-binding domain 2-oxoglutarate dehydrogenase E1 component Thiamin diphosphate-binding fold Multifunctional 2-oxoglutarate metabolism enzyme, C-terminal 2-oxoglutarate dehydrogenase E1 component, N-terminal domain	OGDH, sucA; 2-oxoglutarate dehydrogenase E1 component
BN1106_s4370B000168	1.19079	0.00144554	0.271961	0.588128	0.918828	0.023517	Glutathione S-transferase, N-terminal Glutathione S-transferase, C-terminal-like Thioredoxin-like fold	#N/A
BN1106_s438B000724	-0.229755	0.870534	0.917454	0.258935	-1.14721	0.218561	Methylmalonate-semialdehyde dehydrogenase Aldehyde dehydrogenase domain Aldehyde dehydrogenase, cysteine active site Aldehyde/histidinol dehydrogenase Aldehyde dehydrogenase, C-terminal	mmsA, iolA, ALDH6A1; malonate-semialdehyde dehydrogenase (acetylating) / methylmalonate-semialdehyde dehydrogenase
BN1106_s438B000725	0.0168958	#N/A	0.572399	#N/A	-0.555504	0.848666	Methylmalonate-semialdehyde dehydrogenase Aldehyde dehydrogenase domain Aldehyde/histidinol dehydrogenase Aldehyde dehydrogenase N-terminal domain	mmsA, iolA, ALDH6A1; malonate-semialdehyde dehydrogenase (acetylating) / methylmalonate-semialdehyde dehydrogenase
BN1106_s444B000267	1.5934	1.87877e-06	1.36737	0.00011315	0.22603	0.752199	Alkyl hydroperoxide reductase subunit C/ Thiol specific antioxidant Thioredoxin-like fold	PRDX3; peroxiredoxin 3
BN1106_s4478B000037	-0.152591	#N/A	-0.615167	#N/A	0.462575	0.851019	Superoxide dismutase, copper/zinc binding domain Superoxide dismutase (Cu/Zn) / superoxide dismutase copper chaperone	SOD1; superoxide dismutase, Cu-Zn family
BN1106_s4479B000057	0.924514	0.127894	-0.270164	0.709586	1.19468	0.0359119	Glutathione S-transferase, N-terminal Glutathione S-transferase, C-terminal-like Thioredoxin-like fold	#N/A
BN1106_s4550B000109	-0.386006	0.689663	-0.300336	0.70273	-0.08567	0.961482	Flavodoxin Oxidoreductase FAD/NAD(P)-binding Flavoprotein pyridine nucleotide cytochrome reductase FAD-binding, type 1 Flavodoxin/nitric oxide synthase Ferredoxin reductase-type FAD-binding domain Riboflavin synthase-like beta-barrel NADPH-cytochrome p450 reductase, FAD-binding, alpha-helical domain-3 Flavoprotein-like
BN1106_s4579B000165	0.353412	#N/A	0	#N/A	0.407837	#N/A	Transketolase-like, pyrimidine-binding domain 2-oxoglutarate dehydrogenase E1 component Thiamin diphosphate-binding fold Multifunctional 2-oxoglutarate metabolism enzyme, C-terminal	OGDH, sucA; 2-oxoglutarate dehydrogenase E1 component
BN1106_s4613B000054	0.741867	0.338281	0.94823	0.139351	-0.206363	0.882749	Reverse transcriptase domain ERV/ALR sulfhydryl oxidase domain	ERV1, GFER, ALR; mitochondrial FAD-linked sulfhydryl oxidase
BN1106_s4676B000095	0.25519	0.870168	0.716524	0.474266	-0.461334	0.785096	2Fe-2S ferredoxin-type domain Adrenodoxin Beta-grasp domain Adrenodoxin, iron-sulphur binding site	#N/A
BN1106_s473B000304	0.699717	0.587035	1.1006	0.250666	-0.40088	0.82997	6-phosphogluconate dehydrogenase, NADP-binding 6-phosphogluconate dehydrogenase, C-terminal-like 3-hydroxyisobutyrate dehydrogenase Dehydrogenase, multihelical Hydroxy monocarboxylic acid anion dehydrogenase, HIBADH-type NAD(P)-binding domain NADP-dependent 3-hydroxyisobutyrate dehydrogenase, NAD-binding domain	3-hydroxyisobutyrate dehydrogenase
BN1106_s473B000308	-0.483042	#N/A	-0.612061	#N/A	0	#N/A	#N/A	pdxA; 4-hydroxythreonine-4-phosphate dehydrogenase
BN1106_s4801B000085	0.658991	0.627774	0.715391	0.511149	-0.0563999	0.98232	NADH:ubiquinone oxidoreductase-like, 20kDa subunit NADH-ubiquinone oxidoreductase, 20 Kd subunit	NDUFS7; NADH dehydrogenase (ubiquinone) Fe-S protein 7
BN1106_s4810B000086	1.21331	0.0292605	0.161231	0.836118	1.05208	0.0767653	Alcohol dehydrogenase superfamily, zinc-type Alcohol dehydrogenase, C-terminal NAD(P)-binding domain	MECR, NRBF1; mitochondrial trans-2-enoyl-CoA reductase
BN1106_s4896B000039	0.563169	0.522507	0.347079	0.664074	0.21609	0.883291	Semialdehyde dehydrogenase, NAD-binding NAD(P)-binding domain	HTATIP2; oxidoreductase
BN1106_s48B000382	0.164812	0.881048	0.00860471	0.993456	0.156208	0.920809	Isocitrate and isopropylmalate dehydrogenases family Isocitrate dehydrogenase NAD-dependent Isocitrate/isopropylmalate dehydrogenase, conserved site Isopropylmalate dehydrogenase-like domain	IDH3; isocitrate dehydrogenase (NAD+)
BN1106_s4999B000041	0.652195	0.160848	0.544539	0.22442	0.107657	0.918485	Protein disulphide isomerase Thioredoxin-like fold Thioredoxin domain Thioredoxin, conserved site	PDIA3, GRP58; protein disulfide isomerase family A, member 3
BN1106_s5012B000053	-0.817333	#N/A	0.206232	#N/A	-1.02356	#N/A	Pyridine nucleotide-disulphide oxidoreductase, FAD/NAD(P)-binding domain	sqr; sulfide:quinone oxidoreductase
BN1106_s509B000205	-2.69548	5.01747e-14	1.24086	0.000436116	-3.93634	1.09949e-30	Nucleoside diphosphate kinase Thioredoxin-like fold Thioredoxin domain Thioredoxin, conserved site	#N/A
BN1106_s50B000678	0.551474	0.333543	-0.107919	0.869763	0.659393	0.252295	Glutathione S-transferase, N-terminal Glutathione S-transferase, C-terminal-like Thioredoxin-like fold	#N/A
BN1106_s513B000213	-0.0132705	0.992242	0.446391	0.603289	-0.459662	0.727862	UDP-glucose/GDP-mannose dehydrogenase, N-terminal 6-phosphogluconate dehydrogenase, C-terminal-like UDP-glucose/GDP-mannose dehydrogenase, dimerisation UDP-glucose/GDP-mannose dehydrogenase, C-terminal NAD(P)-binding domain UDP-glucose/GDP-mannose dehydrogenase UDP-glucose 6-dehydrogenase, eukaryotic type	UDP-glucose 6-dehydrogenase
BN1106_s5174B000030	0.729842	0.0161839	1.32795	1.56047e-06	-0.598107	0.0707342	NAD(P)-binding domain Glyceraldehyde 3-phosphate dehydrogenase, NAD(P) binding domain Glyceraldehyde 3-phosphate dehydrogenase, catalytic domain Glyceraldehyde/Erythrose phosphate dehydrogenase family	GAPDH, gapA; glyceraldehyde 3-phosphate dehydrogenase
BN1106_s5274B000066	0.667	0.029778	1.47311	3.52714e-08	-0.806113	0.0046356	Dehydrogenase, E1 component Thiamin diphosphate-binding fold	BCKDHA, bkdA1; 2-oxoisovalerate dehydrogenase E1 component alpha subunit
BN1106_s532B000738	0.398038	0.703038	-0.035636	0.970367	0.433674	0.727862	Short-chain dehydrogenase/reductase SDR NAD(P)-binding domain	RDH12; retinol dehydrogenase 12
BN1106_s5356B000014	-0.204224	#N/A	-0.333243	#N/A	0	#N/A	Short-chain dehydrogenase/reductase SDR NAD(P)-binding domain	RDH12; retinol dehydrogenase 12
BN1106_s5500B000138	1.10789	0.00106359	0.767591	0.0368688	0.340298	0.551078	Manganese/iron superoxide dismutase Manganese/iron superoxide dismutase, N-terminal Manganese/iron superoxide dismutase, C-terminal Manganese/iron superoxide dismutase, binding site	SOD2; superoxide dismutase, Fe-Mn family
BN1106_s5504B000045	-0.7997	#N/A	-0.707027	#N/A	-0.0926732	0.981641	Glutathione S-transferase, N-terminal Glutathione S-transferase, C-terminal Glutathione S-transferase, C-terminal-like Thioredoxin-like fold	#N/A
BN1106_s555B000253	0.166698	0.863124	0.540366	0.375877	-0.373667	0.697697	Hydroxymethylglutaryl-CoA reductase, class I/II Hydroxymethylglutaryl-CoA reductase, class I/II, NAD/NADP-binding domain Hydroxymethylglutaryl-CoA reductase, class I/II, substrate-binding domain Hydroxymethylglutaryl-CoA reductase, class I/II, catalytic domain Hydroxymethylglutaryl-CoA reductase, class I/II, conserved site Hydroxymethylglutaryl-CoA reductase, N-terminal	HMGCR; hydroxymethylglutaryl-CoA reductase (NADPH)
BN1106_s5603B000135	0.330348	0.701369	-0.230992	0.754269	0.56134	0.5015	UBX domain UAS Thioredoxin-like fold Ubiquitin-related domain	#N/A
BN1106_s5618B000057	0.459485	0.37897	-0.0952257	0.870747	0.554711	0.297045	Disulphide isomerase Thioredoxin-like fold Thioredoxin domain Thioredoxin, conserved site	PDIA6, TXNDC7; protein disulfide-isomerase A6
BN1106_s566B000330	-0.520746	0.743778	0.477965	0.690051	-0.998712	0.492888	Glutathione peroxidase Thioredoxin-like fold	gpx; glutathione peroxidase
BN1106_s567B000345	0.459133	0.501803	1.13818	0.0170313	-0.679051	0.270797	Lactate/malate dehydrogenase, N-terminal L-lactate/malate dehydrogenase L-lactate dehydrogenase Lactate dehydrogenase/glycoside hydrolase, family 4, C-terminal NAD(P)-binding domain L-lactate dehydrogenase, active site Lactate/malate dehydrogenase, C-terminal	UGDH, ugd; UDPglucose 6-dehydrogenase
BN1106_s5707B000063	0.864201	0.203775	0.487961	0.488114	0.37624	0.727314	NADH-quinone oxidoreductase subunit E-like Thioredoxin-like fold	NDUFV2 / NADH dehydrogenase (ubiquinone) flavoprotein 2
BN1106_s5767B000030	1.57117	0.000526638	0.561452	0.319816	1.00972	0.0549627	Glutamate/phenylalanine/leucine/valine dehydrogenase Glutamate/phenylalanine/leucine/valine dehydrogenase, C-terminal NAD(P)-binding domain	GLUD1_2, gdhA; glutamate dehydrogenase (NAD(P)+)
BN1106_s5917B000050	0	#N/A	0.492139	#N/A	-0.417544	#N/A	Alkyl hydroperoxide reductase subunit C/ Thiol specific antioxidant Thioredoxin-like fold Peroxiredoxin, AhpC-type	#N/A
BN1106_s5952B000121	0.063703	0.950546	0.291309	0.665338	-0.227606	0.848036	Thioredoxin-like fold	trxA; thioredoxin 1
BN1106_s6122B000053	0.423941	0.657612	1.02245	0.10784	-0.59851	0.52203	Short-chain dehydrogenase/reductase SDR Glucose/ribitol dehydrogenase NAD(P)-binding domain	3-dehydrosphinganine reductase
BN1106_s62B000228	-0.783833	#N/A	-1.43929	#N/A	0.655461	0.834448	Acyl-CoA dehydrogenase/oxidase C-terminal Acyl-CoA dehydrogenase/oxidase, N-terminal and middle domain Acyl-CoA dehydrogenase/oxidase, N-terminal	GCDH, gcdH; glutaryl-CoA dehydrogenase
BN1106_s635B000186	-2.66816	1.40648e-07	1.05272	0.0475832	-3.72088	8.76665e-15	#N/A	fdoG, fdfH; formate dehydrogenase major subunit
BN1106_s638B000318	0.977498	0.0814328	0.863972	0.114697	0.113526	0.937825	Alcohol dehydrogenase superfamily, zinc-type Alcohol dehydrogenase, zinc-type, conserved site GroES (chaperonin 10)-like Alcohol dehydrogenase, C-terminal Alcohol dehydrogenase GroES-like NAD(P)-binding domain	frmA, ADH5, adhC; S-(hydroxymethyl)glutathione dehydrogenase / alcohol dehydrogenase
BN1106_s638B000318	0.977498	0.0814328	0.863972	0.114697	0.113526	0.937825	Alcohol dehydrogenase superfamily, zinc-type Alcohol dehydrogenase, zinc-type, conserved site GroES (chaperonin 10)-like Alcohol dehydrogenase, C-terminal Alcohol dehydrogenase GroES-like NAD(P)-binding domain	S-(hydroxymethyl)glutathione dehydrogenase
BN1106_s677B000494	-1.60218	0.00442533	0.00376836	0.996673	-1.60595	0.00429887	Short-chain dehydrogenase/reductase SDR Glucose/ribitol dehydrogenase NAD(P)-binding domain	DECR1; 2,4-dienoyl-CoA reductase, mitochondrial
BN1106_s6797B000034	1.22366	0.000575586	0.931843	0.0142761	0.291815	0.660957	Lactate/malate dehydrogenase, N-terminal Malate dehydrogenase, active site L-lactate/malate dehydrogenase NAD(P)-binding domain	#N/A
BN1106_s6949B000018	-0.0241281	0.99035	-0.761939	0.504069	0.737811	0.660884	Glutamate synthase, NADH/NADPH, small subunit 1 Alpha-helical ferredoxin Pyridine nucleotide-disulphide oxidoreductase, FAD/NAD(P)-binding domain Dihydroprymidine dehydrogenase domain II	Oxidoreductases / glutamate synthase (NADPH/NADH)
BN1106_s694B000325	0.611847	#N/A	-0.518935	#N/A	1.13078	0.556019	SRCR domain Lysyl oxidase SRCR-like domain	LOXL2_3_4; lysyl oxidase-like protein 2/3/4
BN1106_s702B000135	1.27479	0.150731	0.823441	0.366241	0.451346	0.759858	Pyridine nucleotide-disulphide oxidoreductase, FAD/NAD(P)-binding domain	ETFDH; electron-transferring-flavoprotein dehydrogenase
BN1106_s702B000136	1.1069	0.111085	0.506792	0.513772	0.600104	0.54168	Electron transfer flavoprotein-ubiquinone oxidoreductase 4Fe-4S ferredoxin-type, iron-sulphur binding domain Pyridine nucleotide-disulphide oxidoreductase, FAD/NAD(P)-binding domain	ETFDH; electron-transferring-flavoprotein dehydrogenase
BN1106_s703B000652	-1.02682	0.130261	-1.15477	0.0596956	0.127956	0.943848	Thioredoxin-like fold Thioredoxin domain	#N/A
BN1106_s707B000547	-0.795432	0.0542111	0.213307	0.662475	-1.00874	0.00853231	FYVE zinc finger 2Fe-2S ferredoxin, iron-sulphur binding site Zinc finger, FYVE/PHD-type Zinc finger, RING/FYVE/PHD-type Guanylate-binding protein, N-terminal Zinc finger, FYVE-related P-loop containing nucleoside triphosphate hydrolase	#N/A
BN1106_s709B000655	1.62536	0.000876182	1.11863	0.0357361	0.506726	0.518419	Glutathione peroxidase Thioredoxin-like fold	gpx; glutathione peroxidase
BN1106_s7139B000053	0.434118	0.774069	0.877104	0.401872	-0.442986	0.817828	NADH:ubiquinone oxidoreductase, 30kDa subunit NADH dehydrogenase, subunit C NADH:ubiquinone oxidoreductase, 30kDa subunit, conserved site	NDUFS3; NADH dehydrogenase (ubiquinone) Fe-S protein 3
BN1106_s7256B000034	-0.727921	#N/A	-1.45414	#N/A	0.726217	#N/A	#N/A	maeB; malate dehydrogenase (oxaloacetate-decarboxylating)(NADP+)
BN1106_s7412B000058	-1.50706	0.0159547	1.56803	0.00327417	-3.07509	3.0529e-09	Ribosomal protein/NADH dehydrogenase domain Thioredoxin-like fold	#N/A
BN1106_s765B000150	1.06788	0.165358	0.72007	0.352671	0.347806	0.796564	FAD dependent oxidoreductase D-amino acid oxidase, conserved site NAD(P)-binding domain D-amino-acid oxidase	DDO; D-aspartate oxidase
BN1106_s769B000142	-1.98803	6.9161e-09	1.52071	1.05307e-05	-3.50874	1.45092e-27	Lactate/malate dehydrogenase, N-terminal L-lactate/malate dehydrogenase L-lactate dehydrogenase Lactate dehydrogenase/glycoside hydrolase, family 4, C-terminal NAD(P)-binding domain L-lactate dehydrogenase, active site Lactate/malate dehydrogenase, C-terminal	UGDH, ugd; UDPglucose 6-dehydrogenase
BN1106_s76B000233	-0.274559	0.882101	0.0739012	0.958992	-0.34846	0.885854	Acyl-CoA dehydrogenase, conserved site Acyl-CoA oxidase/dehydrogenase, central domain Acyl-CoA dehydrogenase/oxidase C-terminal Acyl-CoA dehydrogenase/oxidase, N-terminal and middle domain Acyl-CoA dehydrogenase/oxidase, N-terminal	ACADL; long-chain-acyl-CoA dehydrogenase
BN1106_s7714B000031	0.511119	0.755712	-0.368197	0.791186	0.879316	0.599332	Pyridine nucleotide-disulphide oxidoreductase, FAD/NAD(P)-binding domain	sqr; sulfide:quinone oxidoreductase
BN1106_s771B000469	1.17734	0.00393436	0.152003	0.79849	1.02533	0.0169462	Saccharopine dehydrogenase / Homospermidine synthase Alanine dehydrogenase/pyridine nucleotide transhydrogenase, NAD(H)-binding domain Alanine dehydrogenase/pyridine nucleotide transhydrogenase, N-terminal NAD(P)-binding domain Saccharopine dehydrogenase, C-terminal	AASS; alpha-aminoadipic semialdehyde synthase
BN1106_s771B000470	0.729435	0.12889	-0.0194154	0.976209	0.748851	0.133835	Saccharopine dehydrogenase, C-terminal	AASS; alpha-aminoadipic semialdehyde synthase
BN1106_s7747B000061	0.630446	#N/A	0.490592	#N/A	0.139853	0.963812	#N/A	msrB; peptide-methionine (R)-S-oxide reductase
BN1106_s7830B000018	0.627518	0.108296	1.74627	3.02703e-08	-1.11876	0.000472943	Glutathione S-transferase, N-terminal Glutathione S-transferase, C-terminal Glutathione S-transferase, C-terminal-like Thioredoxin-like fold	#N/A
BN1106_s8157B000032	0.951863	0.0441747	0.893099	0.0536614	0.0587635	0.963196	Pyridine nucleotide-disulphide oxidoreductase, dimerisation domain FAD/NAD-linked reductase, dimerisation domain Pyridine nucleotide-disulphide oxidoreductase, FAD/NAD(P)-binding domain	DLD, lpd, pdhD; dihydrolipoamide dehydrogenase
BN1106_s8173B000028	1.2921	4.29154e-05	0.943658	0.00596286	0.348443	0.513548	Crotonase superfamily 3-hydroxyacyl-CoA dehydrogenase, C-terminal 3-hydroxyacyl-CoA dehydrogenase, NAD binding 3-hydroxyacyl-CoA dehydrogenase, conserved site 6-phosphogluconate dehydrogenase, C-terminal-like Dehydrogenase, multihelical NAD(P)-binding domain ClpP/crotonase-like domain	HADHA; enoyl-CoA hydratase / long-chain 3-hydroxyacyl-CoA dehydrogenase
BN1106_s81B000692	0.353412	#N/A	0.224393	#N/A	0.129019	#N/A	NAD(P)-binding domain Short-chain dehydrogenase/reductase, conserved site	QDPR; dihydropteridine reductase
BN1106_s822B000059	0	#N/A	0.224393	#N/A	-0.149799	#N/A	Ephrin Cupredoxin	#N/A
BN1106_s8328B000022	0.647073	#N/A	-0.378195	#N/A	1.02527	0.693853	#N/A	metF, MTHFR; methylenetetrahydrofolate reductase (NADPH)
BN1106_s8554B000022	0.48235	0.677973	-0.170914	0.873221	0.653265	0.597192	Peptide methionine sulphoxide reductase MrsB Mss4-like	msrB; peptide-methionine (R)-S-oxide reductase
BN1106_s8641B000016	2.05857	5.69646e-06	0.95336	0.0753361	1.10521	0.0400474	Glutamate/phenylalanine/leucine/valine dehydrogenase Glutamate/phenylalanine/leucine/valine dehydrogenase, dimerisation domain	GLUD1_2, gdhA; glutamate dehydrogenase (NAD(P)+)
BN1106_s896B000282	0.823224	0.0516924	0.467339	0.30946	0.355886	0.591482	Coproporphyrinogen III oxidase, aerobic Coproporphyrinogen III oxidase, conserved site	CPOX, hemF; coproporphyrinogen III oxidase
BN1106_s904B000120	-0.0679334	#N/A	0.0605305	#N/A	-0.128464	#N/A	Ephrin Cupredoxin	#N/A
BN1106_s9142B000023	1.40294	0.0118514	0.313521	0.674559	1.08942	0.0703902	Short-chain dehydrogenase/reductase SDR Glucose/ribitol dehydrogenase NAD(P)-binding domain	RDH12; retinol dehydrogenase 12
BN1106_s9271B000022	0.736348	0.179558	0.55743	0.298896	0.178919	0.870925	Pyridine nucleotide-disulphide oxidoreductase, dimerisation domain FAD/NAD-linked reductase, dimerisation domain Pyridine nucleotide-disulphide oxidoreductase, FAD/NAD(P)-binding domain	trxB; thioredoxin reductase (NADPH)
BN1106_s929B000199	0.968465	0.189033	0.353418	0.667716	0.615047	0.538106	Leucine-rich repeat-containing N-terminal Leucine-rich repeat Leucine-rich repeat, typical subtype Immunoglobulin subtype 2 Immunoglobulin subtype Immunoglobulin-like domain Haem peroxidase Immunoglobulin I-set Immunoglobulin-like fold Haem peroxidase, animal Leucine-rich repeat domain, L domain-like	PXDN, VPO1; peroxidase
BN1106_s934B000320	0.681963	0.0506853	1.60689	5.10317e-08	-0.924928	0.00276804	Transketolase-like, pyrimidine-binding domain Transketolase, C-terminal/Pyruvate-ferredoxin oxidoreductase, domain II Pyruvate dehydrogenase E1 component subunit beta Thiamin diphosphate-binding fold	PDHB, pdhB; pyruvate dehydrogenase E1 component beta subunit
BN1106_s948B000119	-1.48224	0.132576	-0.75857	0.441658	-0.723668	0.646582	Short-chain dehydrogenase/reductase SDR Glucose/ribitol dehydrogenase NAD(P)-binding domain	SPR; sepiapterin reductase
BN1106_s952B000217	1.22259	0.096094	-0.206979	0.832272	1.42957	0.0444152	SRCR domain Lysyl oxidase SRCR-like domain	LOXL2_3_4; lysyl oxidase-like protein 2/3/4
BN1106_s982B000289	0.36547	0.637837	-0.201715	0.774864	0.567185	0.456308	Molybdopterin oxidoreductase NADH-quinone oxidoreductase, chain G, C-terminal	NDUFS1; NADH dehydrogenase (ubiquinone) Fe-S protein 1
BN1106_s982B000290	0.478923	0.718281	0.189705	0.871872	0.289219	0.880943	Molybdopterin oxidoreductase Molybdopterin oxidoreductase, 4Fe-4S domain	NDUFS1; NADH dehydrogenase (ubiquinone) Fe-S protein 1
BN1106_s982B000291	0.716931	0.324209	-0.088696	0.917999	0.805627	0.284028	NADH:ubiquinone oxidoreductase, 75kDa subunit, conserved site 2Fe-2S ferredoxin-type domain Beta-grasp domain NADH:ubiquinone oxidoreductase, subunit G, iron-sulphur binding	NDUFS1; NADH dehydrogenase (ubiquinone) Fe-S protein 1
BN1106_s996B000085	-0.272485	#N/A	-0.792957	#N/A	0.520472	0.854083	Short-chain dehydrogenase/reductase SDR NAD(P)-binding domain Short-chain dehydrogenase/reductase, conserved site	RDH12; retinol dehydrogenase 12
