# Supplementary material for: Pleiotropic alterations in gene expression in Latin American Fasciola hepatica isolates with different susceptibility to drugs
Source: Parasit Vectors. 2018 Jan 24;11:56. doi: 10.1186/s13071-017-2553-2 (PMC5781333; doi:10.1186/s13071-017-2553-2)
Supplement: Supplementary file 9 — Differential expression of detoxifying enzymes. (XLSX 3441 kb) [file 13071_2017_2553_MOESM9_ESM.xlsx]

## Sheet: STable 8. Detoxyfing enzymes
Suplementary Table 7. Detoxifying enzymes
Pairwise comparisons for all annotated Glutathione S-transferase gene family members. IDs of DEG genes (FC > 2 and an FDR < 0.05 in any comparison are highlighted in bold.
The log2FC value is highlighted in green for the upregulated genes and in red for the downregulated ones.
	Cajamarca vs Cenapa		Rubino vs Cenapa		Cajamarca vs Rubino
Gene	Fold Change (log2)	FDR	Fold Change (log2)	FDR	Fold Change (log2)	FDR	Genome annotation	Genome annotation	Kegg annotation
PHASE I DETOXYFING ENZYMES
Cytochrome P450 (CYP450)
BN1106_s1413B000130	1.04442	NA	0.729851	NA	0.314567	0.912322	Cytochrome P450 Cytochrome P450, E-class, group I Cytochrome P450, conserved site	Cytochrome P450	-
BN1106_s1598B000290	-0.566846	NA	-0.118724	NA	-0.448121	0.88486	Oxidoreductase FAD/NAD(P)-binding FAD-binding, type 1 Riboflavin synthase-like beta-barrel NADPH-cytochrome p450 reductase, FAD-binding, alpha-helical domain-3	POR; NADPH-ferrihemoprotein reductase	Oxidoreductases - Acting on NADH or NADPH - With a heme protein as acceptor
ShortChain DehydrogenaseReductase (SDR)
BN1106_s948B000119	-1.48224	0.132576	-0.75857	0.441658	-0.723668	0.646582	Short-chain dehydrogenase/reductase SDR Glucose/ribitol dehydrogenase NAD(P)-binding domain	SPR; sepiapterin reductase	Oxidoreductases - Acting on the CH-OH group of donors - With NAD+ or NADP+ as acceptor
BN1106_s4027B000177	1.0565	0.169849	2.02574	0.00100797	-0.969243	0.204905	Short-chain dehydrogenase/reductase SDR Glucose/ribitol dehydrogenase NAD(P)-binding domain	SDR16C5; all-trans-retinol dehydrogenase (NAD+)	Oxidoreductases - Acting on the CH-OH group of donors - With NAD+ or NADP+ as acceptor
BN1106_s1383B000094	-0.214882	NA	-1.3479	NA	1.13302	0.600999	Short-chain dehydrogenase/reductase SDR NAD(P)-binding domain	SDR	-
BN1106_s1612B000139	0.555348	0.480362	-0.147155	0.860286	0.702503	0.382139	Short-chain dehydrogenase/reductase SDR Glucose/ribitol dehydrogenase NAD(P)-binding domain	SDR	-
BN1106_s1326B000427	0.000721469	0.999523	-0.572159	0.567197	0.572881	0.702377	Short-chain dehydrogenase/reductase SDR NAD(P)-binding domain	SDR	-
BN1106_s3010B000071	0.532758	0.36921	0.28629	0.621019	0.246468	0.794468	Short-chain dehydrogenase/reductase SDR Glucose/ribitol dehydrogenase NAD(P)-binding domain	SDR	-
BN1106_s88B000297	0.269593	0.838389	0.122867	0.909539	0.146725	0.945692	Short-chain dehydrogenase/reductase SDR Glucose/ribitol dehydrogenase SCP2 sterol-binding domain NAD(P)-binding domain	SDR	-
BN1106_s737B000429	0.684258	0.460182	0.554983	0.501501	0.129275	0.947052	Short-chain dehydrogenase/reductase SDR Glucose/ribitol dehydrogenase NAD(P)-binding domain	SDR	-
BN1106_s1589B000300	1.05	0.170651	1.2014	0.0788005	-0.151403	0.931729	Epimerase family protein SDR39U1 Domain of unknown function DUF1731 NAD(P)-binding domain	SDR	-
BN1106_s2716B000103	0.663928	0.176029	1.01667	0.0158499	-0.352742	0.631389	Short-chain dehydrogenase/reductase SDR Glucose/ribitol dehydrogenase NAD(P)-binding domain Short-chain dehydrogenase/reductase, conserved site	SDR	-
BN1106_s7006B000050	0.729228	NA	1.86373	NA	-1.1345	0.582054	Short-chain dehydrogenase/reductase SDR Glucose/ribitol dehydrogenase NAD(P)-binding domain Short-chain dehydrogenase/reductase, conserved site	SDR	-
BN1106_s3263B000128	-1.56501	0.183552	1.62233	0.0650803	-3.18734	0.000413842	Short-chain dehydrogenase/reductase SDR Glucose/ribitol dehydrogenase NAD(P)-binding domain	SDR	-
BN1106_s9142B000023	1.40294	0.0118514	0.313521	0.674559	1.08942	0.0703902	Short-chain dehydrogenase/reductase SDR Glucose/ribitol dehydrogenase NAD(P)-binding domain	RDH12; retinol dehydrogenase 12	Oxidoreductases - Acting on the CH-OH group of donors - With NAD+ or NADP+ as acceptor
BN1106_s1383B000093	1.79791	0.0199726	1.02023	0.233742	0.777682	0.506743	Short-chain dehydrogenase/reductase SDR Glucose/ribitol dehydrogenase NAD(P)-binding domain	RDH12; retinol dehydrogenase 12	Oxidoreductases - Acting on the CH-OH group of donors - With NAD+ or NADP+ as acceptor
BN1106_s2277B000049	1.36051	0.0168055	0.612685	0.358871	0.747829	0.306061	Short-chain dehydrogenase/reductase SDR Glucose/ribitol dehydrogenase NAD(P)-binding domain Short-chain dehydrogenase/reductase, conserved site	RDH12; retinol dehydrogenase 12	Oxidoreductases - Acting on the CH-OH group of donors - With NAD+ or NADP+ as acceptor
BN1106_s1570B000592	0.530061	0.513053	-0.0619754	0.942016	0.592037	0.505748	Short-chain dehydrogenase/reductase SDR NAD(P)-binding domain	RDH12; retinol dehydrogenase 12	Oxidoreductases - Acting on the CH-OH group of donors - With NAD+ or NADP+ as acceptor
BN1106_s996B000085	-0.272485	NA	-0.792957	NA	0.520472	0.854083	Short-chain dehydrogenase/reductase SDR NAD(P)-binding domain Short-chain dehydrogenase/reductase, conserved site	RDH12; retinol dehydrogenase 12	Oxidoreductases - Acting on the CH-OH group of donors - With NAD+ or NADP+ as acceptor
BN1106_s532B000738	0.398038	0.703038	-0.035636	0.970367	0.433674	0.727862	Short-chain dehydrogenase/reductase SDR NAD(P)-binding domain	RDH12; retinol dehydrogenase 12	Oxidoreductases - Acting on the CH-OH group of donors - With NAD+ or NADP+ as acceptor
BN1106_s5356B000014	-0.204224	NA	-0.333243	NA	0	NA	Short-chain dehydrogenase/reductase SDR NAD(P)-binding domain	RDH12; retinol dehydrogenase 12	Oxidoreductases - Acting on the CH-OH group of donors - With NAD+ or NADP+ as acceptor
BN1106_s2507B000140	1.13644	0.0375136	1.29392	0.0124296	-0.157481	0.90067	Short-chain dehydrogenase/reductase SDR NAD(P)-binding domain	RDH12; retinol dehydrogenase 12	Oxidoreductases - Acting on the CH-OH group of donors - With NAD+ or NADP+ as acceptor
BN1106_s240B000176	1.76129	0.133752	1.92613	0.0742724	-0.164836	0.955008	Short-chain dehydrogenase/reductase SDR Glucose/ribitol dehydrogenase NAD(P)-binding domain Short-chain dehydrogenase/reductase, conserved site	HSD17B12, KAR, IFA38; 17beta-estradiol 17-dehydrogenase / very-long-chain 3-oxoacyl-CoA reductase	Oxidoreductases - Acting on the CH-OH group of donors - With NAD+ or NADP+ as acceptor
BN1106_s240B000175	-0.23883	NA	0.386932	NA	-0.625762	NA	Short-chain dehydrogenase/reductase SDR Glucose/ribitol dehydrogenase NAD(P)-binding domain Short-chain dehydrogenase/reductase, conserved site	HSD17B12, KAR, IFA38; 17beta-estradiol 17-dehydrogenase / very-long-chain 3-oxoacyl-CoA reductase	Oxidoreductases - Acting on the CH-OH group of donors - With NAD+ or NADP+ as acceptor
BN1106_s1233B000307	-0.283882	0.801873	0.405549	0.611092	-0.68943	0.486791	Short-chain dehydrogenase/reductase SDR Glucose/ribitol dehydrogenase NAD(P)-binding domain Short-chain dehydrogenase/reductase, conserved site	HSD17B12, KAR, IFA38; 17beta-estradiol 17-dehydrogenase / very-long-chain 3-oxoacyl-CoA reductase	Oxidoreductases - Acting on the CH-OH group of donors - With NAD+ or NADP+ as acceptor
BN1106_s2626B000073	-0.0624888	0.94695	0.692284	0.182914	-0.754773	0.202803	Short-chain dehydrogenase/reductase SDR Glucose/ribitol dehydrogenase NAD(P)-binding domain Short-chain dehydrogenase/reductase, conserved site	HSD17B12, KAR, IFA38; 17beta-estradiol 17-dehydrogenase / very-long-chain 3-oxoacyl-CoA reductase	Oxidoreductases - Acting on the CH-OH group of donors - With NAD+ or NADP+ as acceptor
BN1106_s677B000494	-1.60218	0.00442533	0.00376836	0.996673	-1.60595	0.00429887	Short-chain dehydrogenase/reductase SDR Glucose/ribitol dehydrogenase NAD(P)-binding domain	DECR1; 2,4-dienoyl-CoA reductase, mitochondrial	Oxidoreductases - Acting on the CH-CH group of donors - With NAD+ or NADP+ as acceptor
BN1106_s6122B000053	0.423941	0.657612	1.02245	0.10784	-0.59851	0.52203	Short-chain dehydrogenase/reductase SDR Glucose/ribitol dehydrogenase NAD(P)-binding domain	3-dehydrosphinganine reductase	Oxidoreductases - Acting on the CH-OH group of donors - With NAD+ or NADP+ as acceptor
Aldo/keto reductase (AKR)
BN1106_s314B000340	NA	NA	NA	NA	NA	NA	Aldo/keto reductase Aldo/keto reductase, conserved site Aldo/keto reductase subgroup NADP-dependent oxidoreductase domain	AKR	-
BN1106_s409B000167	0.441142	NA	-0.782198	NA	1.22334	NA	Aldo/keto reductase Potassium channel, voltage-dependent, beta subunit, KCNAB-related NADP-dependent oxidoreductase domain	AKR	-
BN1106_s1026B000550	-0.564881	0.582258	-1.1595	0.124047	0.594618	0.631447	Aldo/keto reductase Aldo/keto reductase, conserved site Aldo/keto reductase subgroup NADP-dependent oxidoreductase domain	AKR1; aldehyde reductase	Oxidoreductases - Acting on the CH-OH group of donors - With NAD+ or NADP+ as acceptor
BN1106_s1026B000549	0.202052	0.804001	0.165151	0.800018	0.0369014	0.978419	Aldo/keto reductase Aldo/keto reductase, conserved site Aldo/keto reductase subgroup NADP-dependent oxidoreductase domain	AKR1; aldehyde reductase	Oxidoreductases - Acting on the CH-OH group of donors - With NAD+ or NADP+ as acceptor
BN1106_s2946B000138	-0.0598833	0.976286	0.271354	0.851321	-0.331237	0.894386	Aldo/keto reductase Aldo/keto reductase, conserved site Aldo/keto reductase subgroup NADP-dependent oxidoreductase domain	AKR1; aldehyde reductase	Oxidoreductases - Acting on the CH-OH group of donors - With NAD+ or NADP+ as acceptor
BN1106_s1191B000316	-1.94706	0.0274972	0.831559	0.313788	-2.77861	0.000369581	Aldo/keto reductase Aldo/keto reductase, conserved site NADP-dependent oxidoreductase domain	-	-
Carbonyl reductase (CBR)
BN1106_s3715B000084	0.00335097	0.997408	-0.287141	0.66786	0.290492	0.785995	NAD(P)-binding domain	CBR1; carbonyl reductase 1	Oxidoreductases - Acting on the CH-OH group of donors - With NAD+ or NADP+ as acceptor
BN1106_s3715B000086	0.711816	0.0793164	0.691171	0.0790309	0.0206455	0.984929	Short-chain dehydrogenase/reductase SDR Glucose/ribitol dehydrogenase NAD(P)-binding domain	CBR1; carbonyl reductase 1	Oxidoreductases - Acting on the CH-OH group of donors - With NAD+ or NADP+ as acceptor
PHASE II DETOXYFING ENZYMES
UGTs (UDP-GLYCOSYL TRANSFERASES)
BN1106_s2598B000104	0.615102	0.112595	0.446086	0.253443	0.169016	0.826048	UDP-glucose:Glycoprotein Glucosyltransferase Nucleotide-diphospho-sugar transferases	-	UDP-glucose:Glycoprotein Glucosyltransferase
BN1106_s513B000213	-0.0132705	0.992242	0.446391	0.603289	-0.459662	0.727862	UDP-glucose/GDP-mannose dehydrogenase, N-terminal 6-phosphogluconate dehydrogenase, C-terminal-like UDP-glucose/GDP-mannose dehydrogenase, dimerisation UDP-glucose/GDP-mannose dehydrogenase, C-terminal NAD(P)-binding domain UDP-glucose/GDP-mannose dehydrogenase UDP-glucose 6-dehydrogenase, eukaryotic type	-	UDP-glucose/GDP-mannose dehydrogenase
GST (GLUTATHION S-TRANSFERASES)
BN1106_s4370B000168	1.19079	0.00144554	0.271961	0.588128	0.918828	0.023517	Glutathione S-transferase, N-terminal Glutathione S-transferase, C-terminal-like Thioredoxin-like fold	GST MU	GST, gst; glutathione S-transferase
BN1106_s4479B000057	0.924514	0.127894	-0.270164	0.709586	1.19468	0.0359119	Glutathione S-transferase, N-terminal Glutathione S-transferase, C-terminal-like Thioredoxin-like fold	GST MU	GST, gst; glutathione S-transferase
BN1106_s5504B000045	-0.7997	#N/A	-0.707027	#N/A	-0.0926732	0.981641	Glutathione S-transferase, N-terminal Glutathione S-transferase, C-terminal Glutathione S-transferase, C-terminal-like Thioredoxin-like fold	GST MU	GST, gst; glutathione S-transferase
BN1106_s7830B000018	0.627518	0.108296	1.74627	3.02703e-08	-1.11876	0.000472943	Glutathione S-transferase, N-terminal Glutathione S-transferase, C-terminal Glutathione S-transferase, C-terminal-like Thioredoxin-like fold	GST MU	GST, gst; glutathione S-transferase
BN1106_s1104B000225	1.67625	2.46323e-06	1.10872	0.00489145	0.567527	0.251684	Glutathione S-transferase, N-terminal Glutathione S-transferase, C-terminal-like Thioredoxin-like fold	GST MU
BN1106_s3595B000059	1.44262	4.29154e-05	1.40326	0.000137532	0.0393598	0.97102	Glutathione S-transferase, N-terminal Glutathione S-transferase, C-terminal Glutathione S-transferase, C-terminal-like Thioredoxin-like fold	GST MU	GST, gst; glutathione S-transferase
BN1106_s50B000678	0.551474	0.333543	-0.107919	0.869763	0.659393	0.252295	Glutathione S-transferase, N-terminal Glutathione S-transferase, C-terminal-like Thioredoxin-like fold	GST OMEGA	GST, gst; glutathione S-transferase
BN1106_s1029B000154	1.76224	2.86429e-10	0.807078	0.0133493	0.955166	0.00139342	Glutathione S-transferase, N-terminal Glutathione S-transferase, C-terminal Glutathione S-transferase, C-terminal-like Thioredoxin-like fold	GST OMEGA	GST, gst; glutathione S-transferase
BN1106_s1081B000242	0.833556	0.057838	0.745168	0.0891733	0.0883879	0.941493	Glutathione S-transferase, N-terminal Glutathione S-transferase, C-terminal Glutathione S-transferase, C-terminal-like Thioredoxin-like fold	GST SIGMA	GST, gst; glutathione S-transferase
BN1106_s1807B000157	0.471318	0.507877	0.736039	0.176881	-0.264721	0.800902	Glutathione S-transferase, C-terminal Glutathione S-transferase, C-terminal-like	GST ZETA
BN1106_s2482B000145	-3.30387	1.56325e-14	1.2901	0.000334919	-4.59397	4.58447e-29	Membrane-associated, eicosanoid/glutathione metabolism (MAPEG) protein Membrane associated eicosanoid/glutathione metabolism-like domain	Microsomal GST-3	GST, gst; glutathione S-transferase
BN1106_s7B000222	0.941321	0.017645	0.895367	0.0239994	0.0459538	0.966844	Membrane associated eicosanoid/glutathione metabolism-like domain	Microsomal GST-3	GST, gst; glutathione S-transferase
BN1106_s9914B000020	0.154609	#N/A	0.105191	#N/A	0.0494174	0.98709	Glutathione S-transferase, C-terminal Glutathione S-transferase, C-terminal-like
BN1106_s1027B000322	0.297916	0.771755	-0.00313228	0.99712	0.301048	0.823801	Glutathione S-transferase, C-terminal Glutathione S-transferase, C-terminal-like
BN1106_s1968B000088	1.65734	6.75158e-05	1.57969	0.000249172	0.0776572	0.953044	Glutathione S-transferase, C-terminal-like
BN1106_s1847B000102	1.03261	0.0514157	0.682631	0.21887	0.349982	0.697789	Glutathione S-transferase, C-terminal Glutathione S-transferase, C-terminal-like Thioredoxin-like fold
PHASE III DETOXYFING ENZYMES
ABC transporters (ABC)
BN1106_s1525B000204	-0.493808	0.431189	-0.789029	0.11216	0.295221	0.750997	ABC transporter-like AAA+ ATPase domain ABC transporter, conserved site ABC transporter A, ABCA P-loop containing nucleoside triphosphate hydrolase	ABCA1	-
BN1106_s911B000089	-0.0805951	0.909356	-1.07213	0.00331015	0.991534	0.00739474	ABC transporter-like AAA+ ATPase domain ABC transporter, conserved site ABC transporter A, ABCA P-loop containing nucleoside triphosphate hydrolase	ABCA1	ABCA1
BN1106_s226B000393	0.32324	0.777898	0.325246	0.716856	-0.00200594	0.999106	ABC transporter-like AAA+ ATPase domain ABC transporter A, ABCA P-loop containing nucleoside triphosphate hydrolase	ABCA3	-
BN1106_s226B000394	-0.618944	0.616568	-0.542872	0.591713	-0.0760725	0.97399	ABC transporter-like AAA+ ATPase domain ABC transporter, conserved site ABC transporter A, ABCA P-loop containing nucleoside triphosphate hydrolase	ABCA3	-
BN1106_s9156B000016	-2.71787	2.57056e-06	1.97164	1.61575e-05	-4.68951	7.68528e-19	ABC transporter-like ABC transporter A, ABCA P-loop containing nucleoside triphosphate hydrolase	ABCA5	-
BN1106_s2892B000046	-3.26922	1.71108e-17	1.42066	0.000170636	-4.68988	7.02319e-37	ABC transporter-like ABC transporter A, ABCA P-loop containing nucleoside triphosphate hydrolase	ABCA5	ABCA5
BN1106_s1973B000378	-0.204224	#N/A	-0.333243	#N/A	0	#N/A	-	ABCB1	-
BN1106_s169B000272	1.18899	0.0798298	0.452301	0.567461	0.736693	0.398644	ABC transporter-like AAA+ ATPase domain ABC transporter type 1, transmembrane domain ABC transporter, conserved site P-loop containing nucleoside triphosphate hydrolase	ABCB2	-
BN1106_s508B000674	-0.067205	0.947073	0.934657	0.0805044	-1.00186	0.0805179	ABC transporter-like AAA+ ATPase domain ABC transporter type 1, transmembrane domain ABC transporter, conserved site P-loop containing nucleoside triphosphate hydrolase Mitochondrial ABC-transporter, N-terminal five TM domain	ABCB6	-
BN1106_s2445B000097	0.352969	0.62259	0.18108	0.782485	0.171889	0.879914	ABC transporter-like ABC transporter type 1, transmembrane domain P-loop containing nucleoside triphosphate hydrolase	ABCB7	-
BN1106_s6562B000008	-0.232893	#N/A	-1.13734	#N/A	0.904449	#N/A	#N/A	ABCC9	-
BN1106_s3396B000086	1.05	0.127028	-0.952423	0.180547	2.00242	0.000694062	ABC transporter type 1, transmembrane domain	ABCD4	-
BN1106_s5000B000104	0.506241	0.560338	0.592632	0.395967	-0.0863906	0.959822	ABC transporter type 1, transmembrane domain P-loop containing nucleoside triphosphate hydrolase	ABCD4	-
BN1106_s3396B000087	1.6145	0.00345565	-0.297042	0.710497	1.91154	0.000292941	ABC transporter-like P-loop containing nucleoside triphosphate hydrolase	ABCD4	ABCD4
BN1106_s3315B000108	0.418073	0.38943	0.47133	0.251945	-0.0532563	0.960151	ABC transporter-like AAA+ ATPase domain RNase L inhibitor RLI, possible metal-binding domain ABC transporter ABCE 4Fe-4S ferredoxin-type, iron-sulphur binding domain 4Fe-4S ferredoxin, iron-sulphur binding, conserved site P-loop containing nucleoside triphosphate hydrolase	ABCE1	ABCE1
BN1106_s31B000425	0.118298	0.86911	0.638601	0.121361	-0.520302	0.317872	ABC transporter-like AAA+ ATPase domain ABC transporter, conserved site P-loop containing nucleoside triphosphate hydrolase ABC-transporter extension domain	ABCF1	ABCF1
BN1106_s174B000287	0.432704	0.586094	0.436355	0.505953	-0.00365087	0.998484	ABC transporter-like AAA+ ATPase domain ABC transporter, conserved site P-loop containing nucleoside triphosphate hydrolase ABC-transporter extension domain	ABCF3	ABCF3
BN1106_s53B000504	-0.782793	0.39078	0.360935	0.672098	-1.14373	0.166729	ABC transporter-like AAA+ ATPase domain ABC-2 type transporter ABC transporter, conserved site P-loop containing nucleoside triphosphate hydrolase	ABCG1	-
BN1106_s4777B000205	-0.113801	0.926554	-0.161477	0.859972	0.0476754	0.97959	ABC transporter-like P-loop containing nucleoside triphosphate hydrolase	ABCG2	-
BN1106_s1303B000675	-0.128177	0.903622	-0.330914	0.643734	0.202738	0.881394	ABC transporter-like ABC-2 type transporter P-loop containing nucleoside triphosphate hydrolase	ABCG2	-
BN1106_s4777B000206	-0.426367	#N/A	-0.204051	#N/A	-0.222315	0.959822	ABC-2 type transporter	ABCG2	-
Multidrug resistance protein (MDR)
BN1106_s4472B000032	-0.883373	0.492008	0.721778	0.496788	-1.60515	0.130407	ABC transporter-like AAA+ ATPase domain ABC transporter type 1, transmembrane domain ABC transporter, conserved site P-loop containing nucleoside triphosphate hydrolase	ABCB1	multidrug resistance protein 1, 2, 3 (p glycoprotein 1, 2, 3), putative
BN1106_s1123B000527	0.251993	0.772497	0.876638	0.102484	-0.624645	0.383309	ABC transporter-like AAA+ ATPase domain ABC transporter type 1, transmembrane domain ABC transporter, conserved site P-loop containing nucleoside triphosphate hydrolase	ABCB1	multidrug resistance protein 1, 2, 3 (p glycoprotein 1, 2, 3), putative
BN1106_s5287B000016	0.484673	0.764476	0.491842	0.698556	-0.00716905	0.998425	ABC transporter type 1, transmembrane domain	ABCB1	multidrug resistance protein 1, 2, 3 (p glycoprotein 1, 2, 3), putative
BN1106_s573B000234	0.144959	0.838389	-0.162566	0.767616	0.307526	0.671235	ABC transporter-like AAA+ ATPase domain ABC transporter type 1, transmembrane domain P-loop containing nucleoside triphosphate hydrolase	ABCB1	Putative multidrug resistance protein 1
BN1106_s1123B000528	0.686593	0.241746	1.07909	0.025085	-0.392495	0.635483	ABC transporter-like AAA+ ATPase domain ABC transporter type 1, transmembrane domain ABC transporter, conserved site P-loop containing nucleoside triphosphate hydrolase	ABCB1	putative multidrug resistance protein 1, 2, 3 (p glycoprotein 1, 2, 3)
BN1106_s5045B000044	-0.235621	#N/A	-0.818972	#N/A	0.583351	#N/A	ABC transporter-like P-loop containing nucleoside triphosphate hydrolase	ABCB1	putative multidrug resistance protein 1, 2, 3 (p glycoprotein 1, 2, 3)
BN1106_s5875B000026	-2.36491	0.0027977	1.04183	0.14657	-3.40674	1.721e-06	ABC transporter-like AAA+ ATPase domain ABC transporter type 1, transmembrane domain ABC transporter, conserved site P-loop containing nucleoside triphosphate hydrolase	ABCB1	putative multidrug resistance protein 1, 2, 3 (p glycoprotein 1, 2, 3)
BN1106_s634B000589	0.352123	0.554464	-0.371808	0.461728	0.723931	0.137513	ABC transporter-like AAA+ ATPase domain ABC transporter type 1, transmembrane domain ABC transporter, conserved site P-loop containing nucleoside triphosphate hydrolase	ABCB1	putative multidrug resistance protein 1, 2, 3 (p glycoprotein 1, 2, 3)
BN1106_s2471B000098	0.056887	0.931832	0.199344	0.651979	-0.142457	0.854626	ABC transporter-like AAA+ ATPase domain ABC transporter type 1, transmembrane domain ABC transporter, conserved site P-loop containing nucleoside triphosphate hydrolase	ABCB1	putative multidrug resistance protein 1, 2, 3 (p glycoprotein 1, 2, 3)
BN1106_s3272B000112	0.914184	0.302566	0.9781	0.203406	-0.0639164	0.973004	ABC transporter-like AAA+ ATPase domain ABC transporter type 1, transmembrane domain ABC transporter, conserved site P-loop containing nucleoside triphosphate hydrolase	ABCB1	putative multidrug resistance protein 1, 2, 3 (p glycoprotein 1, 2, 3)
BN1106_s2705B000291	0.650896	0.367952	0.416308	0.546442	0.234588	0.849123	ABC transporter-like AAA+ ATPase domain ABC transporter type 1, transmembrane domain ABC transporter, conserved site P-loop containing nucleoside triphosphate hydrolase	ABCC10	putative multidrug resistance associated protein
BN1106_s2705B000290	-1.12554	#N/A	-1.01111	#N/A	-0.114428	0.973692	ABC transporter type 1, transmembrane domain	ABCC10	putative multidrug resistance associated protein
BN1106_s573B000237	0.738885	0.447151	0.715085	0.391197	0.0237992	0.990112	ABC transporter-like P-loop containing nucleoside triphosphate hydrolase	ABCC3	multidrug resistance-associated protein
BN1106_s582B000105	-0.20275	0.830973	0.456723	0.476201	-0.659474	0.37589	ABC transporter-like AAA+ ATPase domain ABC transporter type 1, transmembrane domain ABC transporter, conserved site P-loop containing nucleoside triphosphate hydrolase	ABCC4	multidrug resistance-associated protein 4 (mrp/cmoat-related abc transporter
SMDR2
BN1106_s1475B000059	0.171337	0.821891	-0.00317051	0.996502	0.174507	0.859586	ABC transporter-like AAA+ ATPase domain ABC transporter type 1, transmembrane domain ABC transporter, conserved site P-loop containing nucleoside triphosphate hydrolase	ABCB1	SMDR2
BN1106_s2538B000060	-0.0077416	#N/A	-0.0906019	#N/A	0.0828603	0.982737	ABC transporter-like ABC transporter type 1, transmembrane domain P-loop containing nucleoside triphosphate hydrolase	ABCB1	SMDR2
BN1106_s274B000296	0.810175	0.0543444	0.811693	0.0486167	-0.00151788	0.999002	ABC transporter-like AAA+ ATPase domain ABC transporter type 1, transmembrane domain ABC transporter, conserved site P-loop containing nucleoside triphosphate hydrolase	ABCB1	SMDR2
BN1106_s3272B000113	1.095	0.29712	0.662615	0.525661	0.432389	0.803043	ABC transporter-like ABC transporter type 1, transmembrane domain ABC transporter, conserved site P-loop containing nucleoside triphosphate hydrolase	ABCB1	SMDR2
Multidrug resitance extrusion pump (MATE)
BN1106_s2824B000281	-0.583022	NA	0.526697	NA	-1.10972	0.54737	Multi antimicrobial extrusion protein	MATE	multidrug resistance pump, putative (MATE)
BN1106_s4489B000116	-1.473	0.239568	-0.49247	0.698584	-0.980534	0.56657	Multi antimicrobial extrusion protein	MATE	multidrug resistance pump, putative (MATE)
BN1106_s289B000167	0.541621	0.545579	0.315007	0.70117	0.226614	0.877393	Multi antimicrobial extrusion protein	MATE	putative multidrug resistance pump (MATE)
BN1106_s2663B000057	-0.203341	NA	0.852368	NA	-1.05571	0.582121	Multi antimicrobial extrusion protein	MATE	putative multidrug resistance pump (MATE)
BN1106_s2184B000174	0.389266	0.673425	0.637168	0.335264	-0.247902	0.848036	Signal recognition particle, SRP9/SRP14 subunit	MATE	putative multidrug resistance pump (MATE)
Major Facilitator Protein Superfamily (MFS)
BN1106_s7311B000026	-2.17171	5.52498e-07	1.25862	0.00124635	-3.43033	1.27565e-17	General substrate transporter Major facilitator superfamily domain	General substrate transporter Major facilitator superfamily domain	-
BN1106_s1221B000175	0	NA	0.224393	NA	-0.149799	NA	General substrate transporter Major facilitator superfamily domain	General substrate transporter	-
BN1106_s1221B000176	-0.550571	NA	-1.80245	NA	1.25188	NA	General substrate transporter Major facilitator superfamily domain	General substrate transporter	-
BN1106_s1758B000083	1.99635	0.000152436	1.24424	0.0356624	0.752113	0.299628	General substrate transporter Major facilitator superfamily domain	General substrate transporter	-
BN1106_s1186B000110	0.886701	0.0593669	0.565676	0.253443	0.321025	0.685401	General substrate transporter Sugar transporter, conserved site Major facilitator superfamily domain	Sugar transporter	-
BN1106_s1456B000152	-1.85304	NA	0.537664	NA	-2.39071	0.202294	Major facilitator superfamily Major facilitator superfamily domain	Major facilitator superfamily	-
BN1106_s3500B000092	0.583835	NA	0.271872	NA	0.311963	NA	Major facilitator superfamily Major facilitator superfamily domain	Major facilitator superfamily	-
BN1106_s3912B000082	-0.0761993	0.946592	-0.0569744	0.94685	-0.0192249	0.990389	Major facilitator superfamily Major facilitator superfamily domain	Major facilitator superfamily	-
BN1106_s4710B000105	-1.79442	0.0167772	0.210556	0.819086	-2.00498	0.005446	Major facilitator superfamily Major facilitator superfamily domain	Major facilitator superfamily	-
BN1106_s2692B000109	0.391027	0.729234	-0.082288	0.936163	0.473315	0.715749	Major facilitator superfamily Major facilitator superfamily domain	Major facilitator superfamily	-
BN1106_s73B000489	-0.932691	NA	-0.823127	NA	-0.109565	0.977376	Major facilitator superfamily Major facilitator superfamily domain	Major facilitator superfamily	-
BN1106_s73B000490	-0.100849	NA	1.03769	NA	-1.13854	0.525977	Major facilitator superfamily Major facilitator superfamily domain	Major facilitator superfamily	-
BN1106_s3092B000203	-0.883227	NA	0.0712576	NA	-0.954484	0.738976	Major facilitator superfamily domain	Major facilitator superfamily	-
BN1106_s2692B000110	-0.00010195	NA	-0.041267	NA	0.041165	0.990112	Major facilitator superfamily domain	Major facilitator superfamily	-
BN1106_s29B000548	-0.0764989	0.933746	-0.00466279	0.995719	-0.0718362	0.959822	Major facilitator superfamily domain Acetyl-coenzyme A transporter 1	Major facilitator superfamily	-
BN1106_s1391B000238	-0.51548	0.735759	-0.647072	0.570546	0.131592	0.961764	Sugar phosphate transporter Major facilitator superfamily Major facilitator superfamily domain	Sugar transporter	-
BN1106_s2953B000131	0.566743	0.537386	-0.0140012	0.989221	0.580744	0.582766	Sugar phosphate transporter Major facilitator superfamily Major facilitator superfamily domain	Sugar phosphate transporter	-
BN1106_s3686B000164	-0.319497	0.807507	-0.159385	0.881541	-0.160112	0.942007	Sugar/inositol transporter General substrate transporter Sugar transporter, conserved site Major facilitator superfamily domain	Sugar/inositol transporter	-
BN1106_s2815B000111	0.518906	0.563796	0.481189	0.528042	0.0377178	0.982737	Sugar/inositol transporter General substrate transporter Sugar transporter, conserved site Major facilitator superfamily domain	Sugar/inositol transporter	-
