# Supplementary material for: Pleiotropic alterations in gene expression in Latin American Fasciola hepatica isolates with different susceptibility to drugs
Source: Parasit Vectors. 2018 Jan 24;11:56. doi: 10.1186/s13071-017-2553-2 (PMC5781333; doi:10.1186/s13071-017-2553-2)
Supplement: Supplementary file 10 — Differentially expression of genes identified in proteomic study. (XLSX 19 kb) [file 13071_2017_2553_MOESM10_ESM.xlsx]

## Sheet: STable 9.DEG from Chemale 2010 
Suplementary Table 8. Diffentially expressed proteins found in proteomic study
Pairwise comparisons for proteins identified as differentially expressed in Chemale et al (2010) not included in previous tables.
IDs of DEG genes (FC > 2 and an FDR < 0.05 in any comparison are highlighted in bold. The log2FC value is highlighted in green for the upregulated genes and in red for the downregulated ones.
	Cajamarca vs Cenapa		Rubino vs Cenapa		Cajamarca vs Rubino
Gene	Fold Change (log2)	FDR	Fold Change (log2)	FDR	Fold Change (log2)	FDR	Genome annotation	Group
BN1106_s246B000252	0.626584	0.0659417	0.464411	0.185443	0.162172	0.815723	Phosphoenolpyruvate carboxykinase, GTP-utilising Phosphoenolpyruvate carboxykinase, N-terminal Phosphoenolpyruvate carboxykinase, C-terminal Phosphoenolpyruvate carboxykinase, GTP-utilising, conserved site	PEPCK
BN1106_s395B000721	0.861572	0.0154514	1.47637	5.55313e-06	-0.614799	0.131961	Phosphoenolpyruvate carboxykinase, GTP-utilising Phosphoenolpyruvate carboxykinase, N-terminal Phosphoenolpyruvate carboxykinase, C-terminal Phosphoenolpyruvate carboxykinase, GTP-utilising, conserved site	PEPCK
BN1106_s3227B000227	0.436946	0.290264	0.576017	0.101959	-0.139071	0.853345	Enolase Cytochrome b-c1 complex subunit 7 Enolase, conserved site Enolase, C-terminal Enolase, N-terminal Enolase N-terminal domain-like Enolase C-terminal domain-like	ENOLASE
BN1106_s485B000233	-2.90481	1.23666e-14	1.42336	0.000291552	-4.32817	5.29876e-33	Enolase Enolase, C-terminal Enolase, N-terminal Enolase N-terminal domain-like Enolase C-terminal domain-like	ENOLASE
BN1106_s8641B000016	2.05857	5.69646e-06	0.95336	0.0753361	1.10521	0.0400474	Glutamate/phenylalanine/leucine/valine dehydrogenase Glutamate/phenylalanine/leucine/valine dehydrogenase, dimerisation domain	Glutamate Dehydrogenase
BN1106_s5767B000030	1.57117	0.000526638	0.561452	0.319816	1.00972	0.0549627	Glutamate/phenylalanine/leucine/valine dehydrogenase Glutamate/phenylalanine/leucine/valine dehydrogenase, C-terminal NAD(P)-binding domain	Glutamate Dehydrogenase
BN1106_s1551B000468	1.17344	0.00022291	-0.00247805	0.996502	1.17592	0.000194427	Carboxyl transferase Acetyl-coenzyme A carboxyltransferase, N-terminal Acetyl-coenzyme A carboxyltransferase, C-terminal ClpP/crotonase-like domain	6.4.1.3 propionyl-CoA carboxylase
BN1106_s1252B000359	0.990164	0.000171203	-0.127167	0.748213	1.11733	1.22899e-05	Biotin/lipoyl attachment Biotin-binding site Carbamoyl-phosphate synthetase large subunit-like, ATP-binding domain Carbamoyl-phosphate synthase, large subunit, N-terminal Biotin carboxylase, C-terminal Single hybrid motif Rudiment single hybrid motif ATP-grasp fold Biotin carboxylation domain ATP-grasp fold, subdomain 1 ATP-grasp fold, subdomain 2 Pre-ATP-grasp domain	6.4.1.3 propionyl-CoA carboxylase
BN1106_s3550B000215	NA	NA	NA	NA	NA	NA	Glyceraldehyde-3-phosphate dehydrogenase, type I NAD(P)-binding domain Glyceraldehyde 3-phosphate dehydrogenase, NAD(P) binding domain Glyceraldehyde 3-phosphate dehydrogenase, catalytic domain Glyceraldehyde 3-phosphate dehydrogenase, active site Glyceraldehyde/Erythrose phosphate dehydrogenase family	GAPDH
BN1106_s5174B000030	0.729842	0.0161839	1.32795	1.56047e-06	-0.598107	0.0707342	NAD(P)-binding domain Glyceraldehyde 3-phosphate dehydrogenase, NAD(P) binding domain Glyceraldehyde 3-phosphate dehydrogenase, catalytic domain Glyceraldehyde/Erythrose phosphate dehydrogenase family	GAPDH
BN1106_s14228B000002	-2.62753	1.39568e-08	1.5386	0.000416831	-4.16614	9.44181e-22	NAD(P)-binding domain Glyceraldehyde 3-phosphate dehydrogenase, NAD(P) binding domain Glyceraldehyde/Erythrose phosphate dehydrogenase family	GAPDH
BN1106_s315B000260	-2.80677	8.28254e-12	2.08249	1.05346e-08	-4.88927	2.37565e-36	Glyceraldehyde 3-phosphate dehydrogenase, catalytic domain	GAPDH
BN1106_s566B000331	NA	NA	NA	NA	NA	NA	Glutathione peroxidase Thioredoxin-like fold	TGPX
BN1106_s10348B000022	0.655025	0.149327	0.112993	0.843536	0.542031	0.30753	Glutathione peroxidase Thioredoxin-like fold	TGPX
BN1106_s709B000655	1.62536	0.000876182	1.11863	0.0357361	0.506726	0.518419	Glutathione peroxidase Thioredoxin-like fold	TGPX
BN1106_s566B000330	-0.520746	0.743778	0.477965	0.690051	-0.998712	0.492888	Glutathione peroxidase Thioredoxin-like fold	TGPX
BN1106_s4153B000033	3.24997	9.9196e-05	1.30028	0.213716	1.94969	0.0239763	Cytosolic fatty-acid binding Lipocalin/cytosolic fatty-acid binding domain Calycin-like Calycin Intracellular lipid binding protein	FABP & Fatty acid metabolism
BN1106_s1228B000120	1.69245	9.37314e-11	0.933727	0.00149612	0.758728	0.0125233	Cytosolic fatty-acid binding Lipocalin/cytosolic fatty-acid binding domain Calycin-like Calycin Intracellular lipid binding protein	FABP & Fatty acid metabolism
BN1106_s1228B000119	1.43909	0.000164088	0.967514	0.021826	0.471573	0.440788	Cytosolic fatty-acid binding Lipocalin/cytosolic fatty-acid binding domain Calycin-like Calycin Intracellular lipid binding protein	FABP & Fatty acid metabolism
BN1106_s1849B000099	1.24433	6.10703e-06	0.983072	0.000928239	0.261254	0.628652	Cytosolic fatty-acid binding Lipocalin/cytosolic fatty-acid binding domain Calycin-like Calycin Intracellular lipid binding protein	FABP & Fatty acid metabolism
BN1106_s5825B000038	0.498395	0.637837	0.575468	0.488342	-0.0770734	0.967873	Cytosolic fatty-acid binding Lipocalin/cytosolic fatty-acid binding domain Calycin-like Calycin Intracellular lipid binding protein	FABP & Fatty acid metabolism
BN1106_s8381B000040	-0.303569	NA	-0.536043	NA	0.232474	NA	AMP-dependent synthetase/ligase AMP-binding, conserved site Long-chain-fatty-acid--CoA ligase FadD17	FABP & Fatty acid metabolism
BN1106_s1503B000368	1.09325	0.377297	0.954571	0.395408	0.138682	0.959822	Fatty acid desaturase, type 1	FABP & Fatty acid metabolism
BN1106_s239B000503	1.0894	0.0338118	1.18284	0.0162475	-0.0934429	0.947613	Fatty acid desaturase, type 1 Fatty acid desaturase	FABP & Fatty acid metabolism
BN1106_s2828B000186	-0.300589	0.72758	-1.15775	0.0335625	0.857161	0.203974	Cyclophilin-type peptidyl-prolyl cis-trans isomerase domain Cyclophilin-type peptidyl-prolyl cis-trans isomerase, conserved site Cyclophilin-type peptidyl-prolyl cis-trans isomerase Cyclophilin-like domain	Cyclophilins
BN1106_s64B000510	-0.325328	0.574369	-0.801726	0.0502171	0.476397	0.414157	Sec7 domain Armadillo-like helical Domain of unknown function DUF1981, Sec7 associated Armadillo-type fold Sec7 domain, alpha orthogonal bundle Mon2, dimerisation and cyclophilin-binding domain Guanine nucleotide exchange factor, N-terminal	Cyclophilins
BN1106_s978B000103	0.34857	0.722554	0.227633	0.784135	0.120937	0.944526	RNA recognition motif domain Cyclophilin-type peptidyl-prolyl cis-trans isomerase domain Uncharacterised protein family UPF0139 Nucleotide-binding alpha-beta plait domain Cyclophilin-type peptidyl-prolyl cis-trans isomerase Cyclophilin-like domain	Cyclophilins
BN1106_s3400B000122	0.336344	0.759545	0.277009	0.754887	0.0593348	0.973927	Cyclophilin-type peptidyl-prolyl cis-trans isomerase domain Cyclophilin-type peptidyl-prolyl cis-trans isomerase, conserved site Cyclophilin-type peptidyl-prolyl cis-trans isomerase Cyclophilin-like domain	Cyclophilins
BN1106_s1477B000236	0.488578	0.583672	0.450336	0.545404	0.0382414	0.98232	WD40 repeat Cyclophilin-type peptidyl-prolyl cis-trans isomerase domain WD40/YVTN repeat-like-containing domain WD40-repeat-containing domain Cyclophilin-type peptidyl-prolyl cis-trans isomerase Cyclophilin-like domain	Cyclophilins
BN1106_s4929B000140	-0.162962	0.836309	-0.181327	0.763104	0.0183655	0.988256	Cyclophilin-type peptidyl-prolyl cis-trans isomerase domain Replication fork protection component Swi3 Cyclophilin-type peptidyl-prolyl cis-trans isomerase, conserved site Cyclophilin-type peptidyl-prolyl cis-trans isomerase Cyclophilin-like domain	Cyclophilins
BN1106_s543B000158	0.782838	NA	0.866889	NA	-0.0840508	0.979528	Cyclophilin-type peptidyl-prolyl cis-trans isomerase domain Cyclophilin-type peptidyl-prolyl cis-trans isomerase, conserved site Cyclophilin-type peptidyl-prolyl cis-trans isomerase Cyclophilin-like domain	Cyclophilins
BN1106_s2654B000102	0.716049	0.479286	0.953168	0.234808	-0.237119	0.891822	Cyclophilin-type peptidyl-prolyl cis-trans isomerase domain U box domain Zinc finger, RING/FYVE/PHD-type Cyclophilin-type peptidyl-prolyl cis-trans isomerase, conserved site Cyclophilin-type peptidyl-prolyl cis-trans isomerase Cyclophilin-like domain	Cyclophilins
BN1106_s5284B000043	0.826376	0.058092	1.10029	0.00555151	-0.273916	0.715973	Cyclophilin-type peptidyl-prolyl cis-trans isomerase domain Cyclophilin-type peptidyl-prolyl cis-trans isomerase, conserved site Cyclophilin-type peptidyl-prolyl cis-trans isomerase Cyclophilin-like domain	Cyclophilins
BN1106_s3758B000268	0.963739	0.425109	1.24081	0.203052	-0.277072	0.895307	Cyclophilin-type peptidyl-prolyl cis-trans isomerase domain Cyclophilin-type peptidyl-prolyl cis-trans isomerase Cyclophilin-like domain	Cyclophilins
BN1106_s5710B000111	0.0536627	0.969096	0.594537	0.487509	-0.540874	0.673436	Cyclophilin-type peptidyl-prolyl cis-trans isomerase domain Cyclophilin-type peptidyl-prolyl cis-trans isomerase, conserved site Cyclophilin-type peptidyl-prolyl cis-trans isomerase Cyclophilin-like domain	Cyclophilins
BN1106_s1967B000110	-0.268338	0.842739	0.280234	0.782129	-0.548572	0.689676	RNA recognition motif domain Cyclophilin-type peptidyl-prolyl cis-trans isomerase domain Nucleotide-binding alpha-beta plait domain Cyclophilin-type peptidyl-prolyl cis-trans isomerase Cyclophilin-like domain	Cyclophilins
BN1106_s2544B000258	-0.25485	0.764304	1.17526	0.0163676	-1.43011	0.00268249	Cyclophilin-type peptidyl-prolyl cis-trans isomerase domain Cyclophilin-type peptidyl-prolyl cis-trans isomerase Cyclophilin-like domain	Cyclophilins
BN1106_s1735B000364	-0.265359	0.866911	-0.903783	0.376229	0.638424	0.69539	Fructose-2,6-bisphosphatase Histidine phosphatase superfamily, clade-1 6-phosphofructo-2-kinase P-loop containing nucleoside triphosphate hydrolase Histidine phosphatase superfamily
BN1106_s1017B000211	-0.340472	0.730339	-0.548493	0.446663	0.208021	0.889515	Sugar isomerase (SIS) Glucosamine-fructose-6-phosphate aminotransferase, isomerising Nucleophile aminohydrolases, N-terminal
BN1106_s4469B000065	1.28888	0.0192068	1.27012	0.0210792	0.0187604	0.990112	Fructose-bisphosphate aldolase, class-I Aldolase-type TIM barrel Fructose-bisphosphate aldolase class-I active site
BN1106_s3375B000064	0.405542	0.661475	0.423794	0.5621	-0.0182522	0.990762	Fructose-1,6-bisphosphatase class 1/Sedoheputulose-1,7-bisphosphatase Fructose-1,6-bisphosphatase	Fructose1,6 biphosphate
BN1106_s3994B000077	0.619482	0.529941	1.23755	0.0772241	-0.618071	0.564199	Fructose-1,6-bisphosphatase class 1/Sedoheputulose-1,7-bisphosphatase Fructose-1,6-bisphosphatase	Fructose1,6 biphosphate
BN1106_s3994B000079	0.783921	0.159906	1.39856	0.00298703	-0.614636	0.358632	Fructose-1,6-bisphosphatase class 1/Sedoheputulose-1,7-bisphosphatase Fructose-1,6-bisphosphatase, active site	Fructose1,6 biphosphate
BN1106_s6536B000041	0.0491887	0.969167	0.854093	0.234491	-0.804904	0.381196	Fructose-1,6-bisphosphatase class 1/Sedoheputulose-1,7-bisphosphatase Fructose-1,6-bisphosphatase	Fructose1,6 biphosphate
BN1106_s1518B000071	0.591355	0.104693	0.757663	0.0227128	-0.166308	0.817716	Fructose-bisphosphate aldolase, class-I Aldolase-type TIM barrel Fructose-bisphosphate aldolase class-I active site	Fructose biphosphate aldolase
BN1106_s2082B000218	-2.64589	1.13528e-10	2.33809	2.52715e-08	-4.98398	3.12731e-37	Fructose-bisphosphate aldolase, class-I Aldolase-type TIM barrel Fructose-bisphosphate aldolase class-I active site	Fructose biphosphate aldolase
BN1106_s1166B000343	-0.118029	NA	-2.12673	NA	2.0087	0.252334	Aldehyde dehydrogenase domain Aldehyde/histidinol dehydrogenase Aldehyde dehydrogenase N-terminal domain	Aldehyde dehydrogenase
BN1106_s1166B000342	-0.432436	NA	-0.832895	NA	0.400459	NA	Aldehyde dehydrogenase domain Aldehyde dehydrogenase, cysteine active site Aldehyde/histidinol dehydrogenase Aldehyde dehydrogenase, C-terminal	Aldehyde dehydrogenase
BN1106_s1670B000170	1.15795	0.00569588	0.759175	0.0960345	0.398773	0.558836	Aldehyde dehydrogenase domain Aldehyde/histidinol dehydrogenase Aldehyde dehydrogenase, C-terminal	Aldehyde dehydrogenase
BN1106_s4925B000033	0.196961	0.855445	-0.136872	0.873375	0.333833	0.784639	Aldehyde dehydrogenase domain Aldehyde/histidinol dehydrogenase Aldehyde dehydrogenase N-terminal domain Aldehyde dehydrogenase, C-terminal Aldehyde dehydrogenase, glutamic acid active site	Aldehyde dehydrogenase
BN1106_s2686B000197	0.85281	0.114774	0.901777	0.0745395	-0.0489676	0.970951	Aldehyde dehydrogenase domain Aldehyde/histidinol dehydrogenase Aldehyde dehydrogenase, C-terminal	Aldehyde dehydrogenase
BN1106_s1121B000206	1.06782	0.0832823	1.33097	0.0173733	-0.263151	0.827109	Aldehyde dehydrogenase domain Aldehyde/histidinol dehydrogenase Aldehyde dehydrogenase, C-terminal	Aldehyde dehydrogenase
BN1106_s2686B000196	0.311951	0.670984	0.639509	0.205193	-0.327559	0.698508	Aldehyde dehydrogenase domain Aldehyde/histidinol dehydrogenase Aldehyde dehydrogenase N-terminal domain	Aldehyde dehydrogenase
BN1106_s1121B000205	0.38591	0.753173	0.729449	0.391197	-0.34354	0.829648	Aldehyde dehydrogenase domain Aldehyde dehydrogenase, cysteine active site Aldehyde/histidinol dehydrogenase Aldehyde dehydrogenase N-terminal domain	Aldehyde dehydrogenase
BN1106_s645B000322	0.469452	0.298422	0.936763	0.00863332	-0.46731	0.345312	Aldehyde dehydrogenase domain Aldehyde/histidinol dehydrogenase Aldehyde dehydrogenase N-terminal domain Aldehyde dehydrogenase, C-terminal Aldehyde dehydrogenase, glutamic acid active site	Aldehyde dehydrogenase
BN1106_s3402B000105	-0.0306823	0.969881	0.83548	0.0547407	-0.866162	0.0584191	Aldehyde dehydrogenase domain Aldehyde dehydrogenase, cysteine active site Aldehyde/histidinol dehydrogenase Aldehyde dehydrogenase N-terminal domain Aldehyde dehydrogenase, C-terminal Aldehyde dehydrogenase, glutamic acid active site	Aldehyde dehydrogenase
